# Supplementary material for: 2-Oxo-2-(2-thien­yl)acetic acid
Source: Acta Crystallogr Sect E Struct Rep Online. 2010 Nov 6;66(Pt 12):o3056. doi: 10.1107/S160053681004403X (PMC3011507; doi:10.1107/S160053681004403X)
Supplement: Supplementary file 2 [file e-66-o3056-Isup2.hkl]

# 
# h,k,l, Fc-squared, Fo-squared, sigma(Fo-squared) and status flag 
# 
data_I
_shelx_title ' 6gc4 in P2(1)/c' 
_shelx_refln_list_code          4 
_shelx_F_calc_maximum       84.00 
_exptl_crystal_F_000       320.00 
_reflns_d_resolution_high  0.6705 
 
loop_ 
 _symmetry_equiv_pos_as_xyz 
 'x, y, z' 
 '-x, y+1/2, -z+1/2' 
 '-x, -y, -z' 
 'x, -y-1/2, z-1/2' 
 
_cell_length_a     3.7481 
_cell_length_b    15.3137 
_cell_length_c    10.7271 
_cell_angle_alpha  90.000 
_cell_angle_beta   93.301 
_cell_angle_gamma  90.000 
 
_shelx_F_squared_multiplier     1.000 
 
loop_ 
 _refln_index_h 
 _refln_index_k 
 _refln_index_l 
 _refln_F_squared_calc 
 _refln_F_squared_meas 
 _refln_F_squared_sigma 
 _refln_observed_status 
   1   0   0     3242.28     3003.39    223.53 o 
   2   0   0      255.84      214.07     11.76 o 
   3   0   0       34.34       30.32      1.95 o 
   4   0   0       21.48       25.47      6.18 o 
   5   0   0        0.05        0.49      5.43 o 
   1   1   0     4781.92     5135.06     39.74 o 
   2   1   0        2.40        5.78      0.83 o 
   3   1   0       22.46       17.05      1.32 o 
   4   1   0       68.50       77.92      2.70 o 
   5   1   0        4.52        2.64      3.89 o 
   1   2   0      505.91      514.14      5.11 o 
   2   2   0      445.40      381.00     10.21 o 
   3   2   0      263.02      231.67     11.09 o 
   4   2   0        2.42        0.97      2.37 o 
   5   2   0        7.74        5.98      3.93 o 
   1   3   0      310.18      314.29      2.89 o 
   2   3   0        0.27        0.82      0.50 o 
   3   3   0       62.23       63.22      2.12 o 
   4   3   0       29.37       26.02      3.39 o 
   5   3   0        0.18        0.81      4.61 o 
   0   4   0     4166.66     4239.76     43.44 o 
   1   4   0      157.04      146.84      1.53 o 
   2   4   0     1658.29     1559.30      6.69 o 
   3   4   0      341.77      325.17      3.33 o 
   4   4   0       95.40       98.15      3.60 o 
   5   4   0       80.69       82.62      4.47 o 
   1   5   0      641.50      657.21      4.21 o 
   2   5   0       69.70       70.46      2.92 o 
   3   5   0       67.02       72.76      1.99 o 
   4   5   0      255.64      223.94     10.54 o 
   5   5   0       74.39       82.03      5.02 o 
   0   6   0      744.07      707.45      5.61 o 
   1   6   0     5034.55     5029.76     74.23 o 
   2   6   0     1035.64     1055.87      6.95 o 
   3   6   0      374.58      370.28      4.13 o 
   4   6   0       21.41       18.62      3.17 o 
   5   6   0       15.37        9.98      7.52 o 
   1   7   0       85.58      105.44      1.22 o 
   2   7   0      214.70      227.32      2.12 o 
   3   7   0      203.88      201.95      3.22 o 
   4   7   0       12.83       10.30      3.40 o 
   5   7   0       57.65       41.32      7.92 o 
   0   8   0      583.29      649.13      6.29 o 
   1   8   0      118.49      114.52      1.65 o 
   2   8   0       38.64       39.54      1.25 o 
   3   8   0       93.49       84.96      1.94 o 
   4   8   0        4.53        6.95      3.67 o 
   1   9   0       23.51       19.15      0.91 o 
   2   9   0       46.57       45.55      1.44 o 
   3   9   0        5.22        3.83      1.81 o 
   4   9   0       47.27       38.79      3.75 o 
   0  10   0       10.41        8.50      1.97 o 
   1  10   0     2520.31     2507.08     11.32 o 
   2  10   0      563.58      567.57      4.70 o 
   3  10   0       44.52       42.80      2.32 o 
   4  10   0       10.41       17.45      4.31 o 
   1  11   0       79.40       89.51      1.97 o 
   2  11   0      295.86      281.52      3.92 o 
   3  11   0       81.85       71.50      2.67 o 
   4  11   0        4.65        1.69      6.61 o 
   0  12   0     1338.14     1371.11     11.52 o 
   1  12   0     1521.08     1471.26     12.99 o 
   2  12   0      122.63      124.55      2.24 o 
   3  12   0        9.32        4.06      3.23 o 
   4  12   0       39.48       37.62      4.77 o 
   1  13   0      434.45      428.80      6.47 o 
   2  13   0      483.14      468.20     10.49 o 
   3  13   0        3.31        2.17      3.43 o 
   4  13   0        0.67        1.12      5.30 o 
   0  14   0       29.05       26.77      2.46 o 
   1  14   0      104.77      108.95      2.83 o 
   2  14   0        0.01        1.84      2.18 o 
   3  14   0       32.45       30.27      3.24 o 
   4  14   0       17.20       14.22      7.80 o 
   1  15   0       55.98       61.17      2.74 o 
   2  15   0        3.97        2.14      2.43 o 
   3  15   0        0.07        0.58      6.10 o 
   0  16   0      871.44      992.31      8.84 o 
   1  16   0      293.08      301.32      4.53 o 
   2  16   0      206.87      221.89      5.50 o 
   3  16   0      136.41      159.37      5.25 o 
   1  17   0        1.58        2.02      2.91 o 
   2  17   0       11.74       10.69      3.40 o 
   3  17   0       56.71       60.17      5.11 o 
   0  18   0      152.61      174.56      6.14 o 
   1  18   0        6.01        5.15      3.23 o 
   2  18   0      259.34      274.98      5.20 o 
   3  18   0      103.46       86.86      8.11 o 
   1  19   0       17.62       15.57      3.77 o 
   2  19   0       40.47       46.22      4.36 o 
   0  20   0       77.04       86.08      8.01 o 
   1  20   0        0.22        0.19      5.39 o 
   2  20   0       30.79       27.67      5.61 o 
   1  21   0       22.33       23.25      6.03 o 
   1  22   0       75.86       64.75      8.75 o 
  -5   1   1        0.75        1.74      4.52 o 
  -4   1   1      184.73      194.60      4.24 o 
  -3   1   1        2.02        3.50      1.17 o 
  -2   1   1      219.35      224.20      4.28 o 
  -1   1   1      352.30      400.67      7.75 o 
   1   1   1       53.86       77.53      1.11 o 
   2   1   1       34.84       28.74      0.77 o 
   3   1   1      677.63      654.50     18.98 o 
   4   1   1        0.03       -0.54      2.87 o 
   5   1   1       59.77       65.87      3.93 o 
  -5   2   1       91.60       97.58      3.89 o 
  -4   2   1      183.97      199.36      3.70 o 
  -3   2   1      423.67      423.59      5.43 o 
  -2   2   1       60.89       47.30      1.60 o 
  -1   2   1     1101.55     1197.79     39.49 o 
   1   2   1        7.40       15.79      4.53 o 
   2   2   1      925.63      889.28      5.67 o 
   3   2   1      157.41      148.34      3.19 o 
   4   2   1      207.23      225.79      5.02 o 
   5   2   1      283.94      285.25     10.68 o 
  -5   3   1       39.28       39.16      3.84 o 
  -4   3   1      160.14      186.61      5.32 o 
  -3   3   1        8.94        6.37      1.55 o 
  -2   3   1     1178.55     1175.96      7.34 o 
  -1   3   1      423.74      424.52      3.96 o 
   0   3   1      943.69      879.17     12.27 o 
   1   3   1     1050.46     1076.92      7.12 o 
   2   3   1       40.76       36.89      1.42 o 
   3   3   1      505.15      513.46      9.99 o 
   4   3   1       67.90       67.49      5.05 o 
   5   3   1      185.77      234.57      6.58 o 
  -5   4   1       71.45       73.20      5.27 o 
  -4   4   1      436.79      431.43      6.95 o 
  -3   4   1      271.26      260.63      4.41 o 
  -2   4   1        2.57        1.82      0.92 o 
  -1   4   1      307.22      298.52      3.28 o 
   0   4   1      246.18      248.87      3.48 o 
   1   4   1        2.07        1.12      0.49 o 
   2   4   1      632.05      594.97      5.28 o 
   3   4   1      581.07      552.81      6.17 o 
   4   4   1      129.40      140.84      9.46 o 
   5   4   1       55.29       67.52      5.38 o 
  -5   5   1       74.87       78.81      8.26 o 
  -4   5   1        1.89        2.73      2.67 o 
  -3   5   1       14.99       14.02      1.64 o 
  -2   5   1      711.53      709.33      7.75 o 
  -1   5   1      414.86      404.94      3.88 o 
   0   5   1      223.39      202.05      4.93 o 
   1   5   1     1865.98     1908.17      5.90 o 
   2   5   1       10.92       10.38      0.70 o 
   3   5   1       17.03       15.91      1.75 o 
   4   5   1      214.56      208.90     13.70 o 
   5   5   1        1.30        1.36      4.69 o 
  -5   6   1       23.21       22.17      7.71 o 
  -4   6   1        5.84        5.71      2.92 o 
  -3   6   1        2.95        2.23      1.60 o 
  -2   6   1       42.66       66.60     10.04 o 
  -1   6   1        0.67        0.55      0.60 o 
   0   6   1        7.32        6.11      0.82 o 
   1   6   1       11.36        7.59      0.60 o 
   2   6   1       11.46       12.28      0.90 o 
   3   6   1        8.79       10.27      1.75 o 
   4   6   1       25.21       55.66     20.80 o 
   5   6   1        5.75        3.50      7.52 o 
  -4   7   1       84.23       88.61      4.57 o 
  -3   7   1       35.10       36.43      1.82 o 
  -2   7   1       22.79       25.27      1.14 o 
  -1   7   1       24.18       26.45      0.87 o 
   0   7   1      571.91      591.56      7.91 o 
   1   7   1       13.60       20.17      0.79 o 
   2   7   1      112.18      114.04      1.96 o 
   3   7   1      409.40      400.86      4.37 o 
   4   7   1      512.46      542.40      7.66 o 
   5   7   1       53.41       44.22      8.09 o 
  -4   8   1      528.25      522.03     11.65 o 
  -3   8   1      467.01      465.23      4.83 o 
  -2   8   1      398.52      393.01      4.36 o 
  -1   8   1      233.16      251.62      1.91 o 
   0   8   1        6.26        8.15      1.09 o 
   1   8   1      613.47      651.51      4.60 o 
   2   8   1      605.98      615.87      9.87 o 
   3   8   1     1051.67      992.22      7.63 o 
   4   8   1      184.14      185.88      5.90 o 
  -4   9   1        3.03        2.60      3.15 o 
  -3   9   1      273.06      277.50      3.39 o 
  -2   9   1       18.24       19.00      1.33 o 
  -1   9   1      133.35      127.45      2.20 o 
   0   9   1       25.30       22.88      1.88 o 
   1   9   1       13.54       10.38      0.99 o 
   2   9   1      387.98      394.14      3.39 o 
   3   9   1       13.77       13.44      1.82 o 
   4   9   1      389.18      348.76     10.25 o 
  -4  10   1        2.31        0.89      3.36 o 
  -3  10   1       15.91       12.02      3.04 o 
  -2  10   1      459.13      463.62      3.44 o 
  -1  10   1      115.50      126.34      2.40 o 
   0  10   1      337.69      351.21      3.88 o 
   1  10   1      488.55      484.28      4.28 o 
   2  10   1        2.50        3.05      1.34 o 
   3  10   1       53.76       47.94      3.02 o 
   4  10   1      206.66      179.94      5.14 o 
  -3  11   1        1.98        1.15      3.06 o 
  -2  11   1       50.14       44.07      1.87 o 
  -1  11   1      276.54      266.86      2.66 o 
   0  11   1      335.04      311.80      3.64 o 
   1  11   1       23.21       17.78      1.39 o 
   2  11   1       14.27       13.69      1.46 o 
   3  11   1        6.81        5.68      3.01 o 
   4  11   1       21.85       18.01      4.45 o 
  -4  12   1        8.64        7.24      4.82 o 
  -3  12   1        0.39        1.46      2.38 o 
  -2  12   1       38.84       36.93      1.84 o 
  -1  12   1      200.34      198.52      3.23 o 
   0  12   1      227.56      229.33      3.66 o 
   1  12   1        0.13        0.94      1.37 o 
   2  12   1       53.49       50.59      1.71 o 
   3  12   1       20.72       18.06      4.64 o 
   4  12   1       87.72       78.30      9.49 o 
  -4  13   1        1.97        3.63      5.26 o 
  -3  13   1      395.82      400.40      5.17 o 
  -2  13   1       23.47       24.76      2.01 o 
  -1  13   1       62.33       62.51      1.95 o 
   0  13   1       40.91       44.99      1.78 o 
   1  13   1       80.37       73.85      1.90 o 
   2  13   1      507.21      508.88      4.70 o 
   3  13   1        1.30        1.10      3.67 o 
   4  13   1       71.21       75.69      5.19 o 
  -4  14   1       14.10       10.83      7.94 o 
  -3  14   1      171.29      164.19      3.99 o 
  -2  14   1      512.84      496.86      7.17 o 
  -1  14   1       42.98       50.16      2.21 o 
   0  14   1       94.79       96.19      2.71 o 
   1  14   1      633.35      626.59     10.50 o 
   2  14   1      150.37      145.19      4.44 o 
   3  14   1       75.49       75.69      6.53 o 
   4  14   1      226.15      208.86      8.82 o 
  -3  15   1        7.43        5.56      3.64 o 
  -2  15   1       13.64       13.37      2.47 o 
  -1  15   1       84.42       79.18      3.52 o 
   0  15   1      109.66       94.78      2.00 o 
   1  15   1       50.45       48.99      2.40 o 
   2  15   1        4.55        1.10      2.47 o 
   3  15   1       10.23        6.07      4.34 o 
  -3  16   1        2.43        0.91      4.00 o 
  -2  16   1       16.10       13.10      2.75 o 
  -1  16   1      116.03      117.00      3.20 o 
   0  16   1      116.29      112.42      2.55 o 
   1  16   1       34.16       31.87      2.64 o 
   2  16   1       10.63        5.43      3.06 o 
   3  16   1       34.99       31.36      4.58 o 
  -3  17   1      102.45      108.22      5.26 o 
  -2  17   1        0.78        0.81      3.02 o 
  -1  17   1        3.99        3.02      2.96 o 
   0  17   1        0.78        2.02      2.40 o 
   1  17   1        1.00        1.72      3.84 o 
   2  17   1      172.16      197.98      4.54 o 
   3  17   1       26.33       28.42      5.14 o 
  -3  18   1       73.00       70.82      8.15 o 
  -2  18   1       55.16       50.27      3.34 o 
  -1  18   1       63.53       69.12      3.29 o 
   0  18   1       38.55       32.03      2.45 o 
   1  18   1       60.44       56.64      3.97 o 
   2  18   1       75.71       83.61      3.93 o 
  -2  19   1       14.66       15.19      4.41 o 
  -1  19   1        2.82        2.13      3.74 o 
   0  19   1        3.41        3.85      3.69 o 
   1  19   1        1.88        2.38      3.32 o 
   2  19   1        0.66        0.59      5.35 o 
  -2  20   1        1.45        1.49      5.65 o 
  -1  20   1       68.47       72.80      5.43 o 
   0  20   1       29.65       29.34      5.65 o 
   1  20   1       33.91       28.59      3.67 o 
   2  20   1      545.88      647.87      9.71 o 
  -1  21   1        6.54        6.92      7.98 o 
   0  21   1       14.22       14.29      6.28 o 
   1  21   1       66.10       67.83      4.83 o 
  -1  22   1       26.76       26.17      8.75 o 
  -5   0   2       19.73       23.57      5.52 o 
  -4   0   2       31.12       28.42      3.42 o 
  -3   0   2       92.98       84.32      2.04 o 
  -2   0   2     4073.42     4015.57     24.85 o 
   0   0   2      174.36      199.83      2.00 o 
   1   0   2     1106.00     1163.20     11.60 o 
   2   0   2        0.63      104.85      6.59 o 
   3   0   2      126.05      117.14      3.01 o 
   4   0   2       75.78       73.33      6.42 o 
   5   0   2      194.43      200.06     10.89 o 
  -5   1   2       76.74       81.83      3.86 o 
  -4   1   2        1.17        0.44      2.41 o 
  -3   1   2       79.77       87.11      1.52 o 
  -2   1   2      874.87      929.26     14.88 o 
  -1   1   2     2000.59     2153.12     36.31 o 
   0   1   2     5269.95     5741.68     97.68 o 
   1   1   2        0.62        0.73      0.48 o 
   2   1   2      107.14       95.45      1.60 o 
   3   1   2        1.25        1.94      1.24 o 
   4   1   2        4.32        6.41      2.89 o 
   5   1   2      107.75      120.73      6.44 o 
  -5   2   2        0.12       -0.39      3.87 o 
  -4   2   2       91.37       95.24      2.58 o 
  -3   2   2       66.17       62.64      1.97 o 
  -2   2   2      308.71      368.06     14.56 o 
  -1   2   2      228.23      277.75      8.51 o 
   0   2   2      667.46      670.42      5.10 o 
   1   2   2     1801.20     1704.94      4.61 o 
   2   2   2      421.23      405.43      8.16 o 
   3   2   2       18.27       17.68      1.35 o 
   4   2   2       21.64       21.43      2.88 o 
   5   2   2        0.01       -1.07      5.86 o 
  -5   3   2       17.32       13.12      3.95 o 
  -4   3   2       24.37       23.09      2.49 o 
  -3   3   2        3.83        3.32      1.53 o 
  -2   3   2       13.71       20.83      1.27 o 
  -1   3   2       42.52       48.28      1.01 o 
   0   3   2      697.78      709.35      9.16 o 
   1   3   2       54.83       67.00      0.99 o 
   2   3   2      102.95      100.89      1.42 o 
   3   3   2       24.43       22.17      1.83 o 
   4   3   2        6.39        3.67      2.90 o 
   5   3   2        5.39        3.80      4.64 o 
  -5   4   2       70.77       85.39     10.96 o 
  -4   4   2      120.74      128.54      4.30 o 
  -3   4   2      419.10      404.61     10.88 o 
  -2   4   2       76.83       79.64      1.76 o 
  -1   4   2     2335.05     2540.79     14.02 o 
   0   4   2      315.70      288.32      2.17 o 
   1   4   2     4759.62     4935.18     34.20 o 
   2   4   2      690.06      688.66      5.96 o 
   3   4   2       96.05       92.79      3.39 o 
   4   4   2      151.23      142.88      5.75 o 
   5   4   2       11.86       11.16      5.79 o 
  -5   5   2      109.14       95.71      7.39 o 
  -4   5   2       15.70       17.90      2.49 o 
  -3   5   2       36.32       39.39      1.85 o 
  -2   5   2      343.80      346.83      3.69 o 
  -1   5   2        0.00        0.58      0.86 o 
   0   5   2      277.56      307.25      4.06 o 
   1   5   2       18.17       30.31      0.79 o 
   2   5   2      312.92      338.86      2.56 o 
   3   5   2      394.22      414.99      7.24 o 
   4   5   2       53.04       46.90      3.23 o 
   5   5   2        5.79        4.92      4.75 o 
  -4   6   2      214.08      217.06      4.13 o 
  -3   6   2      637.17      647.51      8.50 o 
  -2   6   2     1637.94     1621.45     13.89 o 
  -1   6   2      696.48      665.59      6.98 o 
   0   6   2     6907.38     7138.80     43.69 o 
   1   6   2     1284.39     1384.88      5.83 o 
   2   6   2      673.87      691.34      4.86 o 
   3   6   2       15.99       18.42      1.90 o 
   4   6   2       28.24       27.47      2.78 o 
   5   6   2       18.09       10.31      8.15 o 
  -4   7   2      146.20      148.94      3.70 o 
  -3   7   2       14.68       15.20      1.98 o 
  -2   7   2       72.48       83.01      1.56 o 
  -1   7   2        3.22        4.91      0.70 o 
   0   7   2        0.57        2.48      0.69 o 
   1   7   2      657.40      715.91      9.12 o 
   2   7   2      177.08      176.86      2.71 o 
   3   7   2       22.90       21.67      1.97 o 
   4   7   2       84.83       79.75      3.15 o 
   5   7   2        9.09       14.07      8.35 o 
  -5   8   2        1.09        5.53      8.49 o 
  -4   8   2       64.28       72.68      4.97 o 
  -3   8   2       36.16       31.71      1.89 o 
  -2   8   2       29.78       30.16      1.38 o 
  -1   8   2      291.48      320.99      2.45 o 
   0   8   2      238.81      243.06      2.94 o 
   1   8   2       15.68       18.80      1.18 o 
   2   8   2      125.62      114.51      2.41 o 
   3   8   2       20.14       18.13      2.42 o 
   4   8   2        0.04        4.67      4.88 o 
  -4   9   2        1.46        2.77      3.28 o 
  -3   9   2        6.93        6.27      1.76 o 
  -2   9   2       56.38       57.10      1.88 o 
  -1   9   2        4.40        4.49      0.88 o 
   0   9   2       10.28       12.21      0.89 o 
   1   9   2      111.04      115.45      2.04 o 
   2   9   2       55.75       57.43      1.44 o 
   3   9   2       74.08       75.32      2.75 o 
   4   9   2       11.14       10.77      3.24 o 
  -4  10   2       15.93       14.10      3.45 o 
  -3  10   2      427.03      436.98      6.34 o 
  -2  10   2      867.07      863.74      6.21 o 
  -1  10   2       49.46       49.93      2.71 o 
   0  10   2     3694.68     3480.76     63.77 o 
   1  10   2      444.78      492.33      5.56 o 
   2  10   2      215.12      226.45      2.38 o 
   3  10   2       58.31      189.81    101.95 o 
   4  10   2       69.77       70.45      4.41 o 
  -4  11   2      164.49      144.75      6.03 o 
  -3  11   2       67.56       63.80      2.35 o 
  -2  11   2       99.53      100.81      2.78 o 
  -1  11   2        4.01        2.81      1.12 o 
   0  11   2        6.82        2.65      1.14 o 
   1  11   2      550.51      512.02      6.62 o 
   2  11   2        3.42        1.83      1.76 o 
   3  11   2        9.71       38.18     18.34 o 
   4  11   2      128.84      128.53      8.20 o 
  -4  12   2        0.29       -0.18      4.85 o 
  -3  12   2      264.94      259.03      6.80 o 
  -2  12   2      897.12      883.63      6.70 o 
  -1  12   2     1214.23     1223.11     17.67 o 
   0  12   2     1480.14     1405.72     30.67 o 
   1  12   2        0.24        0.77      1.45 o 
   2  12   2        0.06        2.18      1.89 o 
   3  12   2      192.67      199.65      6.73 o 
   4  12   2       37.05       30.48      5.58 o 
  -4  13   2       25.83       21.47      7.49 o 
  -3  13   2      264.67      257.88      4.04 o 
  -2  13   2      139.31      131.70      2.67 o 
  -1  13   2        4.36        5.45      1.52 o 
   0  13   2      773.11      742.74      5.24 o 
   1  13   2      421.11      382.44      4.25 o 
   2  13   2       15.56        9.13      2.41 o 
   3  13   2        3.97        5.85      3.74 o 
   4  13   2       13.58        6.15      7.20 o 
  -4  14   2       12.98        9.88      7.93 o 
  -3  14   2        3.40        2.37      2.83 o 
  -2  14   2       37.17       34.57      2.12 o 
  -1  14   2       28.11       24.49      2.09 o 
   0  14   2      154.32      163.02      2.48 o 
   1  14   2        4.33        3.54      1.76 o 
   2  14   2       70.93       69.84      2.85 o 
   3  14   2       11.31        9.09      4.08 o 
   4  14   2       28.28       23.38      7.88 o 
  -3  15   2        0.01        0.58      3.14 o 
  -2  15   2       12.98       11.47      2.73 o 
  -1  15   2       31.57       30.67      2.38 o 
   0  15   2      116.62      120.18      2.80 o 
   1  15   2       13.05       11.67      2.45 o 
   2  15   2       16.62       12.38      2.89 o 
   3  15   2       10.89        5.72      4.45 o 
  -3  16   2      100.71       95.55      5.71 o 
  -2  16   2      216.43      217.41      4.22 o 
  -1  16   2      718.42      781.13      6.73 o 
   0  16   2      290.41      296.04      7.21 o 
   1  16   2      296.75      321.45      4.78 o 
   2  16   2      190.66      228.06      4.56 o 
   3  16   2       69.11       60.86      4.68 o 
  -3  17   2        6.38        6.67      4.49 o 
  -2  17   2        0.12        1.14      3.46 o 
  -1  17   2        0.03        2.99      2.95 o 
   0  17   2        3.42        2.40      2.48 o 
   1  17   2        1.70        3.39      2.94 o 
   2  17   2      214.67      241.02      4.89 o 
   3  17   2      274.46      308.25     10.02 o 
  -2  18   2       15.83       11.70      3.73 o 
  -1  18   2      118.55      130.72      3.57 o 
   0  18   2        6.80        5.67      3.36 o 
   1  18   2      464.41      520.59      6.39 o 
   2  18   2       69.20       63.91      4.02 o 
  -2  19   2       10.15        7.09      4.29 o 
  -1  19   2        1.85        5.08      4.81 o 
   0  19   2        6.04        6.12      5.03 o 
   1  19   2       45.66       50.70      3.35 o 
   2  19   2       81.33       87.51      5.17 o 
  -2  20   2        0.32       -0.49      5.69 o 
  -1  20   2       67.40       69.67      7.79 o 
   0  20   2        3.64        3.69      4.30 o 
   1  20   2       89.74       92.35      5.82 o 
   2  20   2       55.09       64.93      7.77 o 
  -1  21   2       10.56       10.77      8.15 o 
   0  21   2       18.67       16.64      9.40 o 
   1  21   2        1.15        1.37      4.86 o 
  -1  22   2      309.12      323.44     10.26 o 
   1  22   2      146.80      161.02      9.38 o 
  -5   1   3       28.57       22.14      3.98 o 
  -4   1   3        5.61        3.81      2.22 o 
  -3   1   3      141.15      142.10      2.56 o 
  -2   1   3      212.59      235.00      8.69 o 
  -1   1   3      615.95      618.49     18.45 o 
   0   1   3       11.24        8.87      0.47 o 
   1   1   3      312.52      295.75      7.98 o 
   2   1   3     1374.52     1372.65      8.42 o 
   3   1   3        0.21        0.51      0.97 o 
   4   1   3      275.41      271.49      6.10 o 
   5   1   3       79.10       77.73      6.23 o 
  -5   2   3       91.24       95.74      3.97 o 
  -4   2   3      142.60      159.72      4.41 o 
  -3   2   3      259.49      269.74      6.32 o 
  -2   2   3      815.19      872.21     38.92 o 
  -1   2   3      188.92      226.21      4.52 o 
   0   2   3      303.50      269.57      1.87 o 
   1   2   3      965.96     1504.43    215.43 o 
   2   2   3       35.44       28.22      0.85 o 
   3   2   3      468.18      429.89      5.32 o 
   4   2   3      499.86      456.11     21.85 o 
   5   2   3        4.67        7.14      4.85 o 
  -5   3   3       18.76       24.97      5.25 o 
  -4   3   3        3.70        2.03      2.52 o 
  -3   3   3      517.23      585.96      6.04 o 
  -2   3   3       14.38       16.55      0.99 o 
  -1   3   3      157.66      142.99      2.71 o 
   0   3   3      153.45      167.94      1.91 o 
   1   3   3      160.68      172.02      4.69 o 
   2   3   3      825.97      868.81      6.13 o 
   3   3   3      143.36      143.20      2.25 o 
   4   3   3      740.73      710.40     21.68 o 
   5   3   3      312.04      393.11      7.80 o 
  -5   4   3      227.13      246.62      6.85 o 
  -4   4   3       76.93       81.47      3.34 o 
  -3   4   3       19.38       21.55      1.76 o 
  -2   4   3      286.93      325.10     11.70 o 
  -1   4   3      155.12      150.72      4.38 o 
   0   4   3       15.42       19.71      0.65 o 
   1   4   3     1037.69     1142.83     19.89 o 
   2   4   3      538.78      517.90      4.12 o 
   3   4   3      211.01      197.14      3.48 o 
   4   4   3       68.76       59.73      2.50 o 
   5   4   3        7.15        6.10      4.87 o 
  -4   5   3       38.64       36.90      2.55 o 
  -3   5   3      113.83      129.09      2.97 o 
  -2   5   3      285.42      315.62      3.45 o 
  -1   5   3       63.55       67.27      2.20 o 
   0   5   3     1638.29     1711.36      6.06 o 
   1   5   3      197.38      217.26      2.69 o 
   2   5   3       58.76       58.18      1.34 o 
   3   5   3      472.96      451.57      4.56 o 
   4   5   3        2.26        3.53      2.92 o 
   5   5   3        2.47        2.05      5.04 o 
  -4   6   3       16.78       17.12      3.01 o 
  -3   6   3       44.94       45.69      3.04 o 
  -2   6   3        1.82        1.63      1.45 o 
  -1   6   3        1.87        4.15      1.03 o 
   0   6   3        0.12        0.94      0.76 o 
   1   6   3       75.97       82.54      2.42 o 
   2   6   3        2.87        2.48      1.08 o 
   3   6   3       23.24       22.53      2.08 o 
   4   6   3       27.95       22.95      2.99 o 
   5   6   3        5.63        7.44     10.38 o 
  -4   7   3        2.05        1.95      3.14 o 
  -3   7   3       15.21       12.91      1.80 o 
  -2   7   3       92.19       88.66      1.88 o 
  -1   7   3      567.64      582.01     11.90 o 
   0   7   3        1.79        5.16      0.75 o 
   1   7   3      194.50      215.26      3.38 o 
   2   7   3     1211.04     1223.02      5.15 o 
   3   7   3      929.72      877.10     10.40 o 
   4   7   3       60.50       51.13      3.00 o 
  -4   8   3      285.94      305.78      4.30 o 
  -3   8   3      108.77      105.75      3.32 o 
  -2   8   3       68.50       72.52      2.01 o 
  -1   8   3      329.81      327.68      4.23 o 
   0   8   3      382.42      420.91      2.67 o 
   1   8   3      780.62      837.38      9.68 o 
   2   8   3     1368.33     1242.45      5.38 o 
   3   8   3       54.49       43.48      2.76 o 
   4   8   3        2.42        2.81      3.27 o 
  -4   9   3       70.85       72.37      2.98 o 
  -3   9   3       53.22       45.09      1.94 o 
  -2   9   3      255.61      249.72      3.60 o 
  -1   9   3       19.60       16.48      1.16 o 
   0   9   3       77.29       75.56      2.50 o 
   1   9   3      186.38      197.55      2.15 o 
   2   9   3        0.63        2.41      1.46 o 
   3   9   3     1052.39     1047.96      9.72 o 
   4   9   3       93.45       86.82      3.39 o 
  -4  10   3       53.16       46.20      3.56 o 
  -3  10   3      199.39      195.91      3.27 o 
  -2  10   3       30.76       30.64      1.75 o 
  -1  10   3      458.65      462.87      3.33 o 
   0  10   3      185.25      174.99      2.07 o 
   1  10   3        8.26        8.55      1.39 o 
   2  10   3      266.81      260.20      3.19 o 
   3  10   3      304.47      331.47      9.27 o 
   4  10   3       42.13       33.17      3.67 o 
  -4  11   3        0.00        1.28      4.75 o 
  -3  11   3       49.81       45.88      2.12 o 
  -2  11   3      116.95      114.57      2.47 o 
  -1  11   3      195.61      181.30      3.17 o 
   0  11   3        0.84        1.50      1.16 o 
   1  11   3       25.00       26.04      2.00 o 
   2  11   3        2.43        7.52      1.77 o 
   3  11   3       36.16       41.58      7.25 o 
   4  11   3        7.00        3.74      4.78 o 
  -4  12   3        9.66        9.87      5.00 o 
  -3  12   3       58.32       58.51      2.54 o 
  -2  12   3      158.75      160.10      2.94 o 
  -1  12   3      201.84      201.97      3.89 o 
   0  12   3       75.70       70.08      1.75 o 
   1  12   3      141.32      130.34      3.14 o 
   2  12   3       56.36       50.76      2.30 o 
   3  12   3      143.37      139.33      4.72 o 
   4  12   3       32.52       27.70      5.22 o 
  -4  13   3      168.87      165.75      5.58 o 
  -3  13   3        1.98        2.64      2.73 o 
  -2  13   3       64.62       58.97      2.20 o 
  -1  13   3       35.88       36.40      1.58 o 
   0  13   3      107.32       98.74      1.98 o 
   1  13   3      309.17      301.93      3.79 o 
   2  13   3        1.04        4.76      2.54 o 
   3  13   3      334.48      364.28      9.36 o 
   4  13   3      114.87      101.76      7.54 o 
  -4  14   3      144.02      146.24      7.90 o 
  -3  14   3      277.99      293.58      6.64 o 
  -2  14   3       36.41       32.94      2.22 o 
  -1  14   3      181.79      175.19      4.17 o 
   0  14   3      488.21      459.82     10.14 o 
   1  14   3      123.54      118.18      2.81 o 
   2  14   3      207.82      216.54      3.49 o 
   3  14   3      267.14      291.32      6.46 o 
  -3  15   3        0.86        0.88      3.71 o 
  -2  15   3       35.81       30.80      2.68 o 
  -1  15   3       75.32       69.93      2.53 o 
   0  15   3       81.95       70.31      2.45 o 
   1  15   3        1.05        0.91      2.48 o 
   2  15   3       35.78       27.69      2.54 o 
   3  15   3       15.11       18.67      4.53 o 
  -3  16   3        4.79        1.58      3.53 o 
  -2  16   3       66.24       63.09      3.07 o 
  -1  16   3       68.74       64.29      2.68 o 
   0  16   3       52.98       49.46      2.23 o 
   1  16   3       24.98       19.75      2.79 o 
   2  16   3       79.34       79.75      2.85 o 
   3  16   3       65.64       68.68      7.08 o 
  -3  17   3        0.16       -0.89      4.50 o 
  -2  17   3        4.18        3.41      3.50 o 
  -1  17   3        0.17        1.77      3.89 o 
   0  17   3        0.33        1.04      2.55 o 
   1  17   3      181.57      204.07      5.06 o 
   2  17   3       20.62       17.09      3.64 o 
   3  17   3       13.63       12.23      7.63 o 
  -3  18   3       47.62       41.41      9.56 o 
  -2  18   3       56.88       55.43      3.95 o 
  -1  18   3       14.83       10.68      4.26 o 
   0  18   3       75.65       76.37      2.83 o 
   1  18   3       45.17       42.21      3.08 o 
   2  18   3        0.36        2.28      4.14 o 
  -2  19   3        6.69        6.09      4.41 o 
  -1  19   3       16.06       15.33      4.97 o 
   0  19   3        0.17        1.88      3.86 o 
   1  19   3       27.51       27.60      3.40 o 
   2  19   3      369.34      427.55      8.38 o 
  -2  20   3       68.46       71.64      6.13 o 
  -1  20   3        7.19        4.70      5.67 o 
   0  20   3      175.47      182.84      6.03 o 
   1  20   3      710.87      844.32     12.27 o 
   2  20   3      113.27      117.34      8.02 o 
  -1  21   3        4.87       11.24      8.18 o 
   0  21   3       90.53       83.83      7.31 o 
   1  21   3        2.46        5.06      8.21 o 
  -1  22   3        5.57        1.57      9.60 o 
  -4   0   4       99.24      104.77      3.61 o 
  -3   0   4     2503.93     2573.26     13.75 o 
  -2   0   4     7056.72     7200.27     65.68 o 
  -1   0   4        2.15        4.02      0.74 o 
   0   0   4     1693.22     1752.15     31.91 o 
   1   0   4       52.02       63.96      1.40 o 
   2   0   4      960.21      884.57     17.99 o 
   3   0   4      372.67      342.08      3.77 o 
   4   0   4      165.26      163.69     23.35 o 
   5   0   4       67.93       72.49     10.17 o 
  -4   1   4      144.77      151.54      2.81 o 
  -3   1   4       47.10       61.10      2.58 o 
  -2   1   4     1411.65     1543.02     32.95 o 
  -1   1   4     1271.93     1357.25     21.35 o 
   0   1   4       99.97      108.19      3.00 o 
   1   1   4      150.94      139.03      3.25 o 
   2   1   4       97.89       96.51      1.34 o 
   3   1   4        7.95        8.26      1.00 o 
   4   1   4      235.65      225.58      5.58 o 
   5   1   4       71.79       75.94      5.79 o 
  -5   2   4       16.61       13.46      5.45 o 
  -4   2   4       17.91       15.59      2.34 o 
  -3   2   4      229.71      252.53      3.61 o 
  -2   2   4       59.69       62.18      4.01 o 
  -1   2   4      522.93      482.46      6.90 o 
   0   2   4     2024.63     2003.87     14.72 o 
   1   2   4      239.21      261.52      4.62 o 
   2   2   4       37.54       35.44      0.94 o 
   3   2   4       33.79       31.61      1.18 o 
   4   2   4        4.22        2.27      3.14 o 
   5   2   4        0.16        0.47      6.26 o 
  -4   3   4        1.59        2.03      3.06 o 
  -3   3   4        1.81        1.81      1.56 o 
  -2   3   4       20.64       25.93      1.11 o 
  -1   3   4      371.69      372.09      7.58 o 
   0   3   4      133.94      160.72      2.44 o 
   1   3   4       76.43       76.91      1.88 o 
   2   3   4        6.95        4.58      0.89 o 
   3   3   4       10.60        6.47      1.50 o 
   4   3   4        1.10        1.26      2.91 o 
   5   3   4       12.20        9.09      6.37 o 
  -5   4   4       33.71       43.72     10.02 o 
  -4   4   4      120.56      117.75      4.40 o 
  -3   4   4       51.86       61.13      3.75 o 
  -2   4   4      782.67      905.38     20.70 o 
  -1   4   4      345.43      297.79      4.88 o 
   0   4   4     5242.35     5499.78    136.29 o 
   1   4   4      706.69      777.52     15.76 o 
   2   4   4       96.36      102.73      2.64 o 
   3   4   4      195.83      175.54      2.53 o 
   4   4   4       34.45       30.56      2.61 o 
   5   4   4        0.25        0.15      9.10 o 
  -5   5   4        3.35       13.24     10.04 o 
  -4   5   4       14.03       13.69      2.72 o 
  -3   5   4      103.72      123.49      4.52 o 
  -2   5   4        2.35        4.21      1.09 o 
  -1   5   4        0.94        1.22      0.70 o 
   0   5   4       96.16       89.14      3.11 o 
   1   5   4      984.88     1163.32     22.67 o 
   2   5   4      366.83      347.15      3.56 o 
   3   5   4       13.16       12.79      1.60 o 
   4   5   4        1.64        1.26      2.69 o 
   5   5   4        6.91        6.83     10.37 o 
  -5   6   4      109.16      113.18     10.31 o 
  -4   6   4      270.68      317.64      6.00 o 
  -3   6   4      423.19      535.34     19.47 o 
  -2   6   4      476.09      467.03      7.62 o 
  -1   6   4     3637.10     3854.68     57.22 o 
   0   6   4     1096.71     1231.12      7.05 o 
   1   6   4      914.07      903.90      6.17 o 
   2   6   4        7.95        6.20      0.98 o 
   3   6   4       79.01       80.23      2.45 o 
   4   6   4        9.50        6.83      3.12 o 
  -4   7   4        3.44        4.38      3.31 o 
  -3   7   4       18.87       22.96      2.21 o 
  -2   7   4        0.02        1.79      1.29 o 
  -1   7   4       43.71       40.69      2.07 o 
   0   7   4      695.35      778.71      6.49 o 
   1   7   4      128.30      136.20      2.36 o 
   2   7   4       44.44       43.46      1.56 o 
   3   7   4       64.05       63.28      2.64 o 
   4   7   4       10.13        8.51      4.09 o 
  -4   8   4       17.94       17.54      3.00 o 
  -3   8   4        9.03        9.06      1.69 o 
  -2   8   4       35.88       34.11      2.43 o 
  -1   8   4      172.99      172.55      2.63 o 
   0   8   4        0.40        1.05      0.95 o 
   1   8   4      115.36      112.87      3.86 o 
   2   8   4       83.98       89.61      2.38 o 
   3   8   4        3.53        5.64      2.33 o 
   4   8   4        2.67        7.17      5.85 o 
  -4   9   4        0.05        1.63      3.17 o 
  -3   9   4       30.07       28.19      1.79 o 
  -2   9   4        7.58        5.97      1.81 o 
  -1   9   4       73.76       68.88      2.25 o 
   0   9   4      113.62      124.42      4.85 o 
   1   9   4       95.20       96.87      1.68 o 
   2   9   4       78.61       80.81      2.34 o 
   3   9   4        9.14       11.85      3.04 o 
   4   9   4       49.40       50.05      4.51 o 
  -4  10   4      196.99      192.44      4.61 o 
  -3  10   4      217.33      211.36      3.10 o 
  -2  10   4      154.73      149.20      6.07 o 
  -1  10   4     2408.00     2370.90     10.12 o 
   0  10   4      213.53      232.59      3.17 o 
   1  10   4      628.81      673.18      4.32 o 
   2  10   4       79.26      242.27     61.84 o 
   3  10   4       65.14       76.68     12.79 o 
   4  10   4        6.69        6.89      4.82 o 
  -4  11   4        1.79        3.56      4.92 o 
  -3  11   4       26.30       29.19      2.52 o 
  -2  11   4        0.23       51.43     18.22 o 
  -1  11   4      254.11      239.54      2.49 o 
   0  11   4      435.92      405.79      3.17 o 
   1  11   4        4.38        6.29      1.46 o 
   2  11   4      161.21      231.92     25.02 o 
   3  11   4      102.10      110.45      4.86 o 
   4  11   4        9.29        8.39      4.91 o 
  -4  12   4      203.04      189.14      5.82 o 
  -3  12   4      392.32      389.40      8.23 o 
  -2  12   4      926.54      874.41      8.51 o 
  -1  12   4      681.06      657.35      6.09 o 
   0  12   4       93.68       75.12      2.17 o 
   1  12   4       94.93      122.86      2.68 o 
   2  12   4      334.25      341.91      4.51 o 
   3  12   4       31.52       27.01      3.80 o 
   4  12   4       47.73       39.36      7.40 o 
  -4  13   4       80.03       70.44      5.47 o 
  -3  13   4       33.46       25.85      3.22 o 
  -2  13   4       16.01       13.92      2.08 o 
  -1  13   4      758.65      736.09      8.75 o 
   0  13   4      113.51       98.66      2.42 o 
   1  13   4       70.96       57.43      1.89 o 
   2  13   4       18.05       28.93      5.08 o 
   3  13   4       27.44       24.81      4.12 o 
   4  13   4       17.16       13.01      8.09 o 
  -4  14   4        6.55       11.15      8.41 o 
  -3  14   4        6.66        4.83      3.55 o 
  -2  14   4       24.99       19.01      2.39 o 
  -1  14   4      124.45      130.05      2.95 o 
   0  14   4       14.12        9.45      2.11 o 
   1  14   4      121.31      118.22      2.49 o 
   2  14   4        1.58        2.50      2.75 o 
   3  14   4       43.36       47.03      4.41 o 
  -3  15   4        1.48        3.92      3.88 o 
  -2  15   4       63.86       60.58      2.53 o 
  -1  15   4      122.70      119.92      3.81 o 
   0  15   4       12.36       12.36      2.31 o 
   1  15   4       47.06       40.31      2.86 o 
   2  15   4        2.30        2.54      3.18 o 
   3  15   4       29.02       28.57      4.77 o 
  -3  16   4      121.22      110.91      6.75 o 
  -2  16   4      416.56      427.98      8.15 o 
  -1  16   4      207.72      205.75      5.36 o 
   0  16   4      292.46      326.22      6.52 o 
   1  16   4      231.88      246.60      4.32 o 
   2  16   4      117.15      106.26      3.86 o 
   3  16   4        0.20       -1.06      7.35 o 
  -3  17   4        0.04        1.17      5.83 o 
  -2  17   4        0.01        1.97      3.60 o 
  -1  17   4        0.88        0.46      3.98 o 
   0  17   4       13.71       15.64      2.69 o 
   1  17   4      387.70      434.59      6.08 o 
   2  17   4      262.22      283.59      8.48 o 
  -2  18   4       58.45       55.64      5.09 o 
  -1  18   4       27.02       21.45      4.52 o 
   0  18   4      518.29      559.60      9.00 o 
   1  18   4        6.50        4.61      3.58 o 
   2  18   4        0.26        0.95      5.07 o 
  -2  19   4        1.32       -1.49      8.71 o 
   0  19   4       49.53       53.32      4.09 o 
   1  19   4       70.79       75.56      3.48 o 
   2  19   4        1.66       -0.38      7.71 o 
  -1  20   4        8.29        6.02      5.84 o 
   0  20   4      128.49      118.08      7.87 o 
   1  20   4       67.07       77.59      5.32 o 
  -1  21   4        7.42        4.87      8.63 o 
   1  21   4       36.04       33.87      5.98 o 
  -4   1   5       33.75       31.89      2.29 o 
  -3   1   5      109.37      108.93      2.08 o 
  -2   1   5      370.26      382.24      5.81 o 
  -1   1   5        0.48        1.62      0.58 o 
   0   1   5      427.42      418.13      2.29 o 
   1   1   5     1194.81     1266.10      6.67 o 
   2   1   5        0.66        1.42      1.02 o 
   3   1   5      717.78      687.64     14.50 o 
   4   1   5       80.83       78.06      5.91 o 
  -5   2   5       52.71       57.46     10.20 o 
  -4   2   5      306.92      313.30      3.78 o 
  -3   2   5      312.79      325.13      4.58 o 
  -2   2   5       43.49       56.47      1.46 o 
  -1   2   5      779.09      782.35      8.48 o 
   0   2   5      220.74      223.34      3.03 o 
   1   2   5        1.61        1.85      0.54 o 
   2   2   5      769.63      681.77      3.71 o 
   3   2   5      450.18      421.98      7.07 o 
   4   2   5        7.91        6.40      6.10 o 
  -5   3   5        5.46        1.06      9.79 o 
  -4   3   5      141.55      142.46      3.17 o 
  -3   3   5        9.60       13.30      1.53 o 
  -2   3   5        3.40        5.10      0.87 o 
  -1   3   5        8.60        6.29      0.67 o 
   0   3   5      250.10      270.06      2.95 o 
   1   3   5      638.11      698.55     12.43 o 
   2   3   5      403.59      397.49      6.75 o 
   3   3   5     1870.37     1904.76     25.51 o 
   4   3   5      483.92      451.75     27.70 o 
  -5   4   5       10.13        8.34     10.36 o 
  -4   4   5       22.80       23.52      2.86 o 
  -3   4   5      187.70      221.54      7.80 o 
  -2   4   5      127.56      132.95      1.77 o 
  -1   4   5      134.32      142.41      3.46 o 
   0   4   5      729.10      753.93      5.03 o 
   1   4   5      319.93      307.70      7.83 o 
   2   4   5      257.97      248.47      2.88 o 
   3   4   5       38.28       30.89      1.70 o 
   4   4   5       11.03        8.89      3.23 o 
  -4   5   5        3.29        2.98      3.22 o 
  -3   5   5      115.52      140.95      4.06 o 
  -2   5   5       20.33       24.78      2.09 o 
  -1   5   5      487.25      484.20      8.13 o 
   0   5   5      397.48      427.01      4.46 o 
   1   5   5      100.09      114.45      5.46 o 
   2   5   5      688.54      667.88      3.72 o 
   3   5   5       51.17       46.54      1.76 o 
   4   5   5        5.50        3.60      3.38 o 
  -4   6   5       21.08       19.24      3.47 o 
  -3   6   5        3.29        5.13      2.28 o 
  -2   6   5        1.18        1.35      0.98 o 
  -1   6   5        0.67        0.66      0.88 o 
   0   6   5       87.47       90.45      3.84 o 
   1   6   5        0.16        1.59      1.31 o 
   2   6   5       18.37       20.44      1.16 o 
   3   6   5       54.69       54.33      2.27 o 
   4   6   5        0.75       -0.83      3.55 o 
  -4   7   5        2.61        2.81      3.04 o 
  -3   7   5      156.25      176.21      5.77 o 
  -2   7   5      169.27      179.12      3.22 o 
  -1   7   5        0.06        0.23      1.23 o 
   0   7   5      209.78      241.99      3.77 o 
   1   7   5     1794.08     1756.39     26.25 o 
   2   7   5     1024.45      943.12      7.53 o 
   3   7   5       61.26       58.59      3.04 o 
   4   7   5       45.89       42.32      4.19 o 
  -4   8   5        6.52        8.76      3.21 o 
  -3   8   5        4.78        5.41      1.81 o 
  -2   8   5      632.42      699.31      7.37 o 
  -1   8   5      143.88      163.08      2.86 o 
   0   8   5      888.81      908.56      5.19 o 
   1   8   5      897.87      812.32      7.00 o 
   2   8   5       12.97       11.12      1.57 o 
   3   8   5        1.11        0.79      2.95 o 
   4   8   5      193.58      195.98      6.67 o 
  -4   9   5       23.53       21.88      3.36 o 
  -3   9   5      233.06      223.04      4.54 o 
  -2   9   5       51.81       51.13      2.00 o 
  -1   9   5       30.34       30.59      1.88 o 
   0   9   5       22.99       22.69      1.56 o 
   1   9   5       77.45       58.56      2.48 o 
   2   9   5     1592.40     1500.71      9.27 o 
   3   9   5       87.12       84.19      3.58 o 
   4   9   5      351.40      364.24      7.13 o 
  -4  10   5       39.94       42.30      4.15 o 
  -3  10   5       18.05       17.86      2.30 o 
  -2  10   5      306.36      301.53      4.33 o 
  -1  10   5       19.21       16.35      1.43 o 
   0  10   5       19.70       15.73      1.40 o 
   1  10   5      510.19      512.49      4.88 o 
   2  10   5      281.85      318.51      3.70 o 
   3  10   5       62.61       66.69      4.42 o 
   4  10   5        2.00        0.00      5.02 o 
  -4  11   5       30.39       27.83      4.45 o 
  -3  11   5       30.05       25.80      2.39 o 
  -2  11   5       67.27       63.68      2.26 o 
  -1  11   5        1.76        1.59      1.48 o 
   0  11   5       11.49        9.65      1.47 o 
   1  11   5        1.13        5.72      2.62 o 
   2  11   5       53.24       66.26      8.67 o 
   3  11   5        9.29        8.51      3.70 o 
   4  11   5        0.04       -0.59      5.24 o 
  -4  12   5       36.58       34.81      5.45 o 
  -3  12   5      117.38      116.85      2.80 o 
  -2  12   5      123.73      122.04      3.88 o 
  -1  12   5      152.22      142.58      2.88 o 
   0  12   5       76.22       71.70      1.94 o 
   1  12   5       95.55       90.83      7.42 o 
   2  12   5      117.96      125.03      3.96 o 
   3  12   5       25.62       23.06      4.01 o 
   4  12   5       36.10       39.79      7.84 o 
  -3  13   5       36.40       31.26      2.77 o 
  -2  13   5       50.77       38.87      3.43 o 
  -1  13   5       48.32       44.66      2.60 o 
   0  13   5       67.31       60.22      1.95 o 
   1  13   5       10.97        8.62      3.39 o 
   2  13   5      658.46      689.04      6.65 o 
   3  13   5      156.49      168.00      7.54 o 
  -3  14   5       42.28       38.61      3.30 o 
  -2  14   5      181.63      167.67      3.99 o 
  -1  14   5      236.74      239.21      5.62 o 
   0  14   5      133.28      133.17      2.91 o 
   1  14   5      292.60      308.05      4.55 o 
   2  14   5      172.54      183.42      3.45 o 
   3  14   5       57.04       54.21      4.63 o 
  -3  15   5        9.19        8.58      3.55 o 
  -2  15   5       28.50       22.87      3.14 o 
  -1  15   5       68.50       61.19      3.50 o 
   0  15   5        0.41        0.05      2.49 o 
   1  15   5       83.43       72.66      2.88 o 
   2  15   5       38.22       36.48      2.84 o 
   3  15   5      272.39      301.96      7.03 o 
  -3  16   5       23.83       18.16      3.92 o 
  -2  16   5       30.59       27.08      4.25 o 
  -1  16   5       60.64       56.61      3.83 o 
   0  16   5       34.62       31.99      2.81 o 
   1  16   5      129.91      131.48      4.48 o 
   2  16   5       96.32      106.06      3.83 o 
   3  16   5       19.10       24.83      7.49 o 
  -3  17   5        1.36        0.07      9.10 o 
  -2  17   5        1.23        3.78      6.46 o 
  -1  17   5        0.03       -0.39      5.53 o 
   0  17   5      121.00      139.02      3.61 o 
   1  17   5       10.48        6.72      3.43 o 
   2  17   5       22.61       21.08      4.13 o 
  -2  18   5        7.25        2.47      5.45 o 
  -1  18   5       96.18       96.75      4.78 o 
   0  18   5       12.92       10.20      3.64 o 
   1  18   5        0.96        2.42      3.31 o 
   2  18   5       55.37       57.41      5.61 o 
  -2  19   5       42.00       44.85      7.88 o 
  -1  19   5        0.49        0.57      5.42 o 
   0  19   5      106.51      112.53      4.05 o 
   1  19   5      301.68      333.23      5.89 o 
   2  19   5       19.68       11.34      8.14 o 
  -1  20   5      343.71      364.73     10.52 o 
   0  20   5      480.02      500.23     12.71 o 
   1  20   5       41.71       35.61      5.71 o 
  -1  21   5       43.30       35.31      9.30 o 
   1  21   5       58.56       68.09      8.59 o 
  -4   0   6     1072.70     1203.74     11.69 o 
  -3   0   6     1040.38     1124.25      7.99 o 
  -2   0   6       13.04        9.94      2.21 o 
  -1   0   6      762.05      690.55      4.07 o 
   0   0   6        2.75        5.60      0.98 o 
   1   0   6     2946.64     2928.53     31.55 o 
   2   0   6      607.83      605.89      6.13 o 
   3   0   6       64.65       54.74      2.45 o 
  -4   1   6       14.84       19.68      2.43 o 
  -3   1   6      556.03      589.05      7.34 o 
  -2   1   6      329.96      383.50      2.91 o 
  -1   1   6      271.34      275.35      2.68 o 
   0   1   6       43.87       39.66      0.82 o 
   1   1   6      162.93      171.22      4.18 o 
   2   1   6      154.35      153.01      1.49 o 
   3   1   6      239.91      234.50      6.49 o 
  -4   2   6      134.17      142.44      2.94 o 
  -3   2   6       17.94       18.86      1.59 o 
  -2   2   6      288.02      274.20      5.11 o 
  -1   2   6      683.02      651.69      6.03 o 
   0   2   6       27.15       29.37      0.86 o 
   1   2   6       11.32       12.51      0.94 o 
   2   2   6       38.67       37.32      1.01 o 
   3   2   6        7.33        4.32      1.49 o 
  -4   3   6        3.07        2.42      2.73 o 
  -3   3   6        4.62        2.70      1.77 o 
  -2   3   6      128.44      127.04      1.83 o 
  -1   3   6       94.38      100.66      1.92 o 
   0   3   6        9.11        7.08      0.73 o 
   1   3   6        1.23        1.93      1.04 o 
   2   3   6        0.79        0.23      1.03 o 
   3   3   6        0.43        0.85      1.50 o 
  -4   4   6       22.15       18.03      2.81 o 
  -3   4   6      261.43      267.97      3.58 o 
  -2   4   6      226.39      216.39      2.41 o 
  -1   4   6     2239.29     2372.64     29.90 o 
   0   4   6      302.33      293.04      2.54 o 
   1   4   6      127.12      142.43      2.17 o 
   2   4   6      160.89      138.08      3.51 o 
   3   4   6       76.05       72.90      2.41 o 
   4   4   6        4.05       12.36      5.83 o 
  -4   5   6       27.14       23.48      3.58 o 
  -3   5   6        3.51        4.93      1.92 o 
  -2   5   6       43.35       46.54      1.32 o 
  -1   5   6      402.83      451.29      9.06 o 
   0   5   6     1198.82     1298.06      6.48 o 
   1   5   6      199.58      175.26      2.25 o 
   2   5   6        0.08        1.41      1.33 o 
   3   5   6        1.10        1.14      2.30 o 
   4   5   6       17.76       20.55      4.23 o 
  -4   6   6      111.61      137.02      6.88 o 
  -3   6   6      252.04      261.98      4.78 o 
  -2   6   6     1379.51     1407.99      5.61 o 
  -1   6   6      682.06      715.37     17.46 o 
   0   6   6      626.22      513.58     18.73 o 
   1   6   6        8.68        8.97      1.23 o 
   2   6   6      202.95      222.85      3.13 o 
   3   6   6        0.04       -0.12      2.34 o 
   4   6   6       36.44       30.65      4.44 o 
  -4   7   6        1.04        0.75      2.94 o 
  -3   7   6        2.34        3.95      2.03 o 
  -2   7   6       45.72       43.20      1.93 o 
  -1   7   6      408.61      452.31      7.90 o 
   0   7   6      117.31      108.90      2.37 o 
   1   7   6       68.28       60.17      2.04 o 
   2   7   6       17.91       18.62      1.40 o 
   3   7   6       29.23       29.96      2.51 o 
   4   7   6       29.36       25.44      4.42 o 
  -4   8   6        4.88        7.80      3.48 o 
  -3   8   6        0.05        1.43      2.17 o 
  -2   8   6       62.31       60.15      2.12 o 
  -1   8   6        0.09        2.47      1.62 o 
   0   8   6       54.55       54.54      2.55 o 
   1   8   6      186.57      185.68      5.61 o 
   2   8   6        7.49        5.59      1.72 o 
   3   8   6        0.16        0.89      3.26 o 
   4   8   6       99.74      100.75      4.66 o 
  -4   9   6        6.60        7.08      3.67 o 
  -3   9   6        6.51        6.16      2.31 o 
  -2   9   6       69.17       67.18      2.25 o 
  -1   9   6       72.44       75.59      2.48 o 
   0   9   6       33.67       34.15      2.41 o 
   1   9   6       36.40       38.57      2.01 o 
   2   9   6        7.59        8.79      1.84 o 
   3   9   6       74.86       79.57      5.06 o 
   4   9   6       10.28       10.76      4.93 o 
  -4  10   6       63.32       68.33      4.50 o 
  -3  10   6      172.92      171.97      3.12 o 
  -2  10   6      828.42      833.33     24.45 o 
  -1  10   6      102.40      110.64      2.81 o 
   0  10   6      826.73      845.76      6.74 o 
   1  10   6       38.70       56.63      6.40 o 
   2  10   6      113.56      123.35      2.82 o 
   3  10   6        0.20        0.17      3.62 o 
   4  10   6        1.90       -0.24      5.35 o 
  -4  11   6        0.53        2.90      4.69 o 
  -3  11   6       32.35       31.66      2.61 o 
  -2  11   6      390.25      384.01      5.03 o 
  -1  11   6      138.69      128.92      4.23 o 
   0  11   6        3.49        2.51      1.57 o 
   1  11   6      382.53      436.21      6.54 o 
   2  11   6       17.03       21.14      2.13 o 
   3  11   6       33.52       35.56      3.91 o 
   4  11   6      189.91      194.94      8.65 o 
  -4  12   6      166.59      161.53      8.06 o 
  -3  12   6      542.41      551.28      6.20 o 
  -2  12   6      106.06       97.28      2.73 o 
  -1  12   6       88.42       79.91      2.43 o 
   0  12   6      369.83      409.84      5.89 o 
   1  12   6      262.68      266.16      4.07 o 
   2  12   6       43.46       38.57      2.32 o 
   3  12   6       96.14       96.13      4.33 o 
  -3  13   6       32.67       29.05      2.94 o 
  -2  13   6      454.30      449.90      5.69 o 
  -1  13   6        0.15        0.11      2.90 o 
   0  13   6       60.80       53.35      3.81 o 
   1  13   6       37.41       44.22      2.46 o 
   2  13   6       44.50       38.74      2.55 o 
   3  13   6       63.94       60.27      4.48 o 
  -3  14   6       18.84       14.96      3.27 o 
  -2  14   6       67.14       63.01      2.73 o 
  -1  14   6       19.00       17.16      3.14 o 
   0  14   6      134.49      129.20      3.12 o 
   1  14   6        0.49        6.24      3.89 o 
   2  14   6       49.36       49.75      2.72 o 
   3  14   6       49.29       52.82      4.91 o 
  -3  15   6       54.02       46.54      3.80 o 
  -2  15   6       70.99       59.10      2.94 o 
  -1  15   6        5.20        6.15      3.46 o 
   0  15   6       27.91       23.34      2.57 o 
   1  15   6       11.06        9.34      2.89 o 
   2  15   6       37.57       33.93      3.04 o 
   3  15   6       26.71       21.66      7.45 o 
  -3  16   6      180.94      167.06     13.11 o 
  -2  16   6      109.55      102.62      3.85 o 
  -1  16   6      201.90      207.36      5.38 o 
   0  16   6      229.74      232.57      4.23 o 
   1  16   6      134.06      129.11      5.26 o 
   2  16   6        0.10        0.99      4.09 o 
  -3  17   6        0.13        2.64      9.72 o 
  -2  17   6        1.61        2.77      4.25 o 
  -1  17   6       67.09       68.65      4.28 o 
   0  17   6      379.35      416.54      4.94 o 
   1  17   6      175.83      187.85      4.45 o 
   2  17   6       21.79       19.95      4.39 o 
  -2  18   6       63.33       55.59      5.50 o 
  -1  18   6      325.52      329.21      7.90 o 
   0  18   6       11.69       10.71      4.05 o 
   1  18   6        0.23        2.72      8.28 o 
   2  18   6        5.06        9.27      7.66 o 
  -1  19   6       47.68       47.20      5.38 o 
   0  19   6       26.98       26.63      4.35 o 
   1  19   6       10.70        4.82      5.43 o 
  -1  20   6      103.18       97.82      8.71 o 
   0  20   6       50.84       46.50      8.28 o 
   1  20   6       28.05       32.35      6.15 o 
  -4   1   7       46.45       37.81      2.69 o 
  -3   1   7      162.93      167.39      3.92 o 
  -2   1   7        8.25        7.46      1.58 o 
  -1   1   7      176.87      185.71      1.91 o 
   0   1   7      417.82      430.16      2.32 o 
   1   1   7       27.08       22.50      1.41 o 
   2   1   7     1072.69     1013.54      6.43 o 
   3   1   7       46.53       43.21      2.00 o 
  -4   2   7       57.51       62.72      2.70 o 
  -3   2   7        1.55        0.88      1.77 o 
  -2   2   7      696.82      737.49     11.74 o 
  -1   2   7       12.87       11.53      0.86 o 
   0   2   7       29.00       19.81      0.82 o 
   1   2   7      689.79      616.43      6.79 o 
   2   2   7      139.02      132.41      2.14 o 
   3   2   7       52.38       46.99      1.79 o 
  -4   3   7       11.00       10.38      2.75 o 
  -3   3   7       42.31       39.45      1.82 o 
  -2   3   7       11.17       13.93      1.19 o 
  -1   3   7      150.64      169.70      2.63 o 
   0   3   7      263.08      258.08      4.04 o 
   1   3   7      875.59      878.09      7.23 o 
   2   3   7     2756.14     2688.49     32.85 o 
   3   3   7      534.65      510.93     16.21 o 
  -4   4   7       81.97       83.15      3.08 o 
  -3   4   7      115.60      118.36      3.25 o 
  -2   4   7      195.38      201.35      2.66 o 
  -1   4   7      287.78      298.23      3.00 o 
   0   4   7      166.29      161.41      1.82 o 
   1   4   7      170.99      170.94      3.28 o 
   2   4   7        1.54        3.04      1.51 o 
   3   4   7       16.83       12.48      2.14 o 
   4   4   7        2.24        0.87      6.29 o 
  -4   5   7       36.46       30.22      3.91 o 
  -3   5   7        8.49        7.55      1.86 o 
  -2   5   7       64.80       63.51      2.31 o 
  -1   5   7      255.35      266.11      4.91 o 
   0   5   7       83.25       84.19      1.77 o 
   1   5   7      564.77      544.17      3.87 o 
   2   5   7      160.29      156.85      2.54 o 
   3   5   7       26.16       21.95      2.53 o 
   4   5   7       26.49       18.26      6.26 o 
  -4   6   7        2.68        3.18      3.08 o 
  -3   6   7        5.20        4.32      1.92 o 
  -2   6   7        6.88        7.44      1.35 o 
  -1   6   7       33.14       35.88      1.62 o 
   0   6   7        1.07        2.44      1.46 o 
   1   6   7        7.64        9.63      1.40 o 
   2   6   7       41.92       40.85      1.52 o 
   3   6   7        3.23        3.12      2.60 o 
   4   6   7        5.74        4.81      6.74 o 
  -4   7   7       98.33       98.88      4.77 o 
  -3   7   7       20.94       18.51      2.11 o 
  -2   7   7        1.16        2.52      1.71 o 
  -1   7   7      150.33      154.72      3.73 o 
   0   7   7     1277.59     1199.95     75.48 o 
   1   7   7      632.22      555.33      6.96 o 
   2   7   7       62.52       61.58      2.77 o 
   3   7   7      138.23      147.82      4.72 o 
   4   7   7      186.09      189.22      5.41 o 
  -4   8   7       63.69       72.10      3.67 o 
  -3   8   7      432.97      440.19      5.82 o 
  -2   8   7       68.22       66.89      2.06 o 
  -1   8   7      760.16      769.48      7.48 o 
   0   8   7      240.08      214.81     13.29 o 
   1   8   7      129.66      111.80      3.17 o 
   2   8   7        2.70        3.17      1.93 o 
   3   8   7      269.26      291.81      7.80 o 
   4   8   7       14.17       15.13      5.27 o 
  -4   9   7      112.92       99.78      4.60 o 
  -3   9   7       71.18       71.86      2.59 o 
  -2   9   7        0.13       -0.59      2.50 o 
  -1   9   7        7.35        5.33      1.68 o 
   0   9   7      327.92      301.93      7.43 o 
   1   9   7     1320.36     1238.03     36.76 o 
   2   9   7      106.93      116.07      2.57 o 
   3   9   7      740.48      777.85     18.68 o 
   4   9   7      104.71      105.29      5.50 o 
  -4  10   7       18.24       13.11      5.87 o 
  -3  10   7      107.54       99.95      2.81 o 
  -2  10   7        1.80        3.66      2.17 o 
  -1  10   7      167.06      165.88      3.39 o 
   0  10   7      398.63      427.42      8.84 o 
   1  10   7      180.13      216.19      3.62 o 
   2  10   7       74.91       77.13      3.42 o 
   3  10   7        5.60        7.75      4.09 o 
   4  10   7       76.04       74.27      5.68 o 
  -4  11   7        5.24        3.96      6.41 o 
  -3  11   7       19.93       16.98      2.85 o 
  -2  11   7        1.11        2.03      2.36 o 
  -1  11   7        0.01       -0.80      2.19 o 
   0  11   7       10.14        4.43      2.60 o 
   1  11   7       51.84       45.63      5.31 o 
   2  11   7       15.03       15.14      2.34 o 
   3  11   7        2.25        1.47      4.25 o 
  -4  12   7       72.63       65.64      6.74 o 
  -3  12   7       44.72       41.32      3.05 o 
  -2  12   7      112.11      109.09      2.93 o 
  -1  12   7        1.23        0.96      2.21 o 
   0  12   7       79.46       73.08      5.13 o 
   1  12   7       45.49       42.09      2.50 o 
   2  12   7       12.33       10.72      2.53 o 
   3  12   7       20.45       21.41      4.64 o 
  -3  13   7       51.51       48.25      3.18 o 
  -2  13   7        1.15        1.57      2.74 o 
  -1  13   7        4.44        7.78      4.37 o 
   0  13   7       73.57       73.64      3.47 o 
   1  13   7      656.16      663.13     10.32 o 
   2  13   7      201.14      204.72      6.44 o 
   3  13   7      541.93      620.47      9.37 o 
  -3  14   7       87.87       84.67      3.46 o 
  -2  14   7       93.34       90.42      3.47 o 
  -1  14   7      164.38      164.44      4.70 o 
   0  14   7      217.93      238.81      5.93 o 
   1  14   7       73.20       82.50      3.65 o 
   2  14   7       64.83       61.14      3.02 o 
   3  14   7        4.91        9.31      7.45 o 
  -3  15   7        6.43        5.14      4.98 o 
  -2  15   7       32.90       26.34      3.21 o 
  -1  15   7        2.09        1.19      3.79 o 
   0  15   7      119.31      108.03      3.26 o 
   1  15   7       54.23       53.02      3.21 o 
   2  15   7      348.37      373.73      7.30 o 
  -3  16   7       14.14        8.78      9.34 o 
  -2  16   7       47.10       37.68      4.08 o 
  -1  16   7       29.48       27.26      4.12 o 
   0  16   7      149.21      161.03      3.88 o 
   1  16   7       97.32       89.68      3.56 o 
   2  16   7       18.10       23.06      4.27 o 
  -2  17   7        0.67        0.66      5.34 o 
  -1  17   7       56.24       54.61      5.10 o 
   0  17   7        2.20        1.56      3.19 o 
   1  17   7       16.47       12.30      3.92 o 
   2  17   7        8.46       10.95      5.75 o 
  -2  18   7       92.82       92.16      5.87 o 
  -1  18   7        0.62        2.23      5.21 o 
   0  18   7        1.47        4.17      4.33 o 
   1  18   7       44.07       42.79      4.40 o 
  -1  19   7      125.28      122.87      5.79 o 
   0  19   7      153.83      142.55      7.99 o 
   1  19   7       31.84       27.22      5.90 o 
   1  20   7        5.72        4.62      9.00 o 
  -4   0   8      139.00      149.71      4.53 o 
  -3   0   8       29.97       28.16      2.86 o 
  -2   0   8      161.73      151.24      3.81 o 
  -1   0   8       61.10       53.84      1.60 o 
   0   0   8     3350.77     3247.91     32.06 o 
   1   0   8      348.46      331.74      6.68 o 
   2   0   8       14.23        9.23      2.38 o 
   3   0   8       96.61       82.00      4.28 o 
  -4   1   8      154.91      160.12      3.25 o 
  -3   1   8      149.63      152.30      3.22 o 
  -2   1   8      207.43      199.70      4.18 o 
  -1   1   8        2.70        3.70      0.92 o 
   0   1   8        6.81        8.59      1.18 o 
   1   1   8      455.21      434.36      3.97 o 
   2   1   8      105.28      106.99      2.02 o 
   3   1   8       59.79       62.78      2.30 o 
  -4   2   8        3.67        4.81      2.96 o 
  -3   2   8      127.06      122.60      3.01 o 
  -2   2   8      107.96      103.61      1.91 o 
  -1   2   8        0.37        0.43      0.94 o 
   0   2   8        5.75        4.48      1.21 o 
   1   2   8       37.94       39.97      1.79 o 
   2   2   8        0.42       -0.14      1.51 o 
   3   2   8       44.00       37.31      2.28 o 
  -4   3   8        0.51        0.03      4.46 o 
  -3   3   8       38.73       35.49      2.27 o 
  -2   3   8       43.79       41.35      1.23 o 
  -1   3   8        3.08        2.77      1.04 o 
   0   3   8        4.43        4.15      0.98 o 
   1   3   8        9.18       12.84      1.51 o 
   2   3   8        6.13        6.66      1.53 o 
   3   3   8        9.29        7.55      2.39 o 
  -4   4   8       86.56       91.17      3.27 o 
  -3   4   8      106.30      104.88      2.35 o 
  -2   4   8      598.74      617.13      4.17 o 
  -1   4   8       93.58       94.89      1.52 o 
   0   4   8      145.90      156.12      2.21 o 
   1   4   8       68.64       64.48      1.65 o 
   2   4   8      158.89      148.73      4.05 o 
   3   4   8       27.95       22.66      2.10 o 
   4   4   8       11.32       10.92      7.01 o 
  -4   5   8        2.06        4.27      3.40 o 
  -3   5   8       69.30       74.02      2.20 o 
  -2   5   8      434.99      480.38     10.07 o 
  -1   5   8      735.91      765.61      5.93 o 
   0   5   8       95.51       83.00      1.96 o 
   1   5   8        1.07        0.40      1.68 o 
   2   5   8        5.88        3.53      2.04 o 
   3   5   8       53.33       57.63      2.83 o 
   4   5   8      289.86      301.18      6.84 o 
  -4   6   8      107.80      115.51      5.07 o 
  -3   6   8      510.22      543.61     12.31 o 
  -2   6   8      334.19      349.15      6.68 o 
  -1   6   8      218.07      198.13      6.69 o 
   0   6   8       10.91       12.42      2.07 o 
   1   6   8      334.51      343.53      7.00 o 
   2   6   8       14.41       12.37      1.83 o 
   3   6   8       49.78       45.80      3.01 o 
   4   6   8        1.14        1.47      7.42 o 
  -4   7   8        6.34        9.23      3.51 o 
  -3   7   8       21.80       23.55      2.30 o 
  -2   7   8      230.36      245.71      4.69 o 
  -1   7   8      124.94      125.31      3.21 o 
   0   7   8       55.77       43.46      7.91 o 
   1   7   8        0.30        0.74      1.95 o 
   2   7   8       90.66       92.37      2.58 o 
   3   7   8       50.46       48.28      3.14 o 
   4   7   8       58.54       55.90      7.51 o 
  -4   8   8        0.89        1.30      4.16 o 
  -3   8   8       15.04       12.63      2.96 o 
  -2   8   8        0.31        4.46      2.05 o 
  -1   8   8       11.06       10.79      1.46 o 
   0   8   8      188.84      181.49      8.14 o 
   1   8   8        1.61        2.41      2.09 o 
   2   8   8        5.61        4.95      4.37 o 
   3   8   8      112.10      126.25      5.42 o 
   4   8   8        1.39       -0.22      8.01 o 
  -4   9   8        5.87        8.44      4.96 o 
  -3   9   8       35.17       34.19      3.13 o 
  -2   9   8       42.43       37.51      2.25 o 
  -1   9   8        0.01       -0.24      1.89 o 
   0   9   8        3.26        3.75      3.60 o 
   1   9   8       12.20       13.55      3.20 o 
   2   9   8      100.34      112.96      3.07 o 
   3   9   8        1.68        1.94      4.28 o 
   4   9   8        3.74       42.48      8.89 o 
  -4  10   8       84.90       92.78      5.99 o 
  -3  10   8      165.91      171.71      6.32 o 
  -2  10   8       73.95       75.90      2.63 o 
  -1  10   8      511.33      546.17      8.34 o 
   0  10   8        7.98       17.42      3.84 o 
   1  10   8      253.61      256.89      4.84 o 
   2  10   8        8.81        5.96      2.84 o 
   3  10   8        0.32        1.68      4.46 o 
  -4  11   8       81.55       73.23      8.73 o 
  -3  11   8      199.92      199.49      4.61 o 
  -2  11   8       19.55       14.50      2.64 o 
  -1  11   8       70.75       73.55      3.57 o 
   0  11   8      325.74      366.31      8.95 o 
   1  11   8        0.13        0.83      2.50 o 
   2  11   8      139.95      155.17      3.19 o 
   3  11   8      184.03      210.14      5.79 o 
  -3  12   8        0.34        1.01      3.27 o 
  -2  12   8       10.28        5.96      2.75 o 
  -1  12   8      420.70      451.02      7.03 o 
   0  12   8      109.01      103.73      3.67 o 
   1  12   8       86.44       83.57      3.27 o 
   2  12   8       87.53       93.24      3.88 o 
   3  12   8        8.90        8.73      4.97 o 
  -3  13   8      169.19      164.56      3.73 o 
  -2  13   8       37.18       32.21      3.03 o 
  -1  13   8       13.74       10.19      3.50 o 
   0  13   8       36.79       36.18      3.12 o 
   1  13   8       60.04       50.16      3.01 o 
   2  13   8      113.64      110.53      3.22 o 
   3  13   8      102.98      117.68      7.41 o 
  -3  14   8       30.60       27.99      5.00 o 
  -2  14   8       16.74       12.96      3.24 o 
  -1  14   8       90.56       91.27      4.62 o 
   0  14   8        1.57       23.15     15.95 o 
   1  14   8       45.63       47.22      4.76 o 
   2  14   8       40.85       40.91      3.36 o 
  -3  15   8       22.74       18.07      9.51 o 
  -2  15   8        2.16        6.59      3.58 o 
  -1  15   8        0.41        5.65      4.14 o 
   0  15   8       61.57       57.84      3.85 o 
   1  15   8       35.06       33.11      3.54 o 
   2  15   8       43.02       39.45      3.67 o 
  -2  16   8      103.11       94.18      5.29 o 
  -1  16   8      169.50      170.80      5.51 o 
   0  16   8       95.33       93.03      3.58 o 
   1  16   8        0.23        1.76      3.93 o 
   2  16   8       49.97       57.45      8.41 o 
  -2  17   8       83.34       84.61      5.84 o 
  -1  17   8      221.92      236.31     10.88 o 
   0  17   8       92.16       85.01      8.08 o 
   1  17   8       11.39        8.25      4.39 o 
  -1  18   8       34.15       30.60      5.69 o 
   0  18   8        1.90       -1.24      5.97 o 
   1  18   8        4.89        3.74      5.65 o 
  -1  19   8        1.91        1.56      9.16 o 
   1  19   8       18.92       14.49      8.65 o 
  -4   1   9       66.18       55.15      3.23 o 
  -3   1   9       16.61       13.33      2.22 o 
  -2   1   9       43.13       43.68      1.60 o 
  -1   1   9       91.85       91.25      1.61 o 
   0   1   9      101.86       94.43      1.64 o 
   1   1   9      877.13      833.76      6.37 o 
   2   1   9       22.82       21.98      2.21 o 
   3   1   9      180.05      185.48      3.65 o 
  -4   2   9       25.81       26.47      3.30 o 
  -3   2   9      376.91      384.46      8.59 o 
  -2   2   9        1.17        0.40      1.82 o 
  -1   2   9      129.59      120.54      1.66 o 
   0   2   9      286.00      270.44      3.93 o 
   1   2   9        0.08        1.54      1.62 o 
   2   2   9       80.05       68.22      2.82 o 
   3   2   9       19.13       14.17      2.65 o 
  -4   3   9       33.42       26.51      3.32 o 
  -3   3   9       28.30       30.32      2.52 o 
  -2   3   9       58.23       57.62      1.48 o 
  -1   3   9      127.90      126.05      2.50 o 
   0   3   9     1035.76     1035.78     16.16 o 
   1   3   9     2186.60     2124.75     12.54 o 
   2   3   9      452.13      426.10      5.80 o 
   3   3   9      303.79      317.32      4.95 o 
  -4   4   9       86.72       89.03      3.31 o 
  -3   4   9      120.83      120.55      2.88 o 
  -2   4   9      111.96      110.55      2.91 o 
  -1   4   9      106.89      104.38      1.87 o 
   0   4   9       45.49       40.62      1.77 o 
   1   4   9        9.58       14.46      3.42 o 
   2   4   9       17.99       16.92      2.08 o 
   3   4   9        0.39        0.40      4.06 o 
   4   4   9        8.94       11.08      7.80 o 
  -4   5   9        4.87        4.92      3.78 o 
  -3   5   9        2.83        3.89      2.63 o 
  -2   5   9       92.53       92.35      2.38 o 
  -1   5   9       54.96       56.05      2.38 o 
   0   5   9      264.39      257.93      3.78 o 
   1   5   9      171.48      159.03      2.84 o 
   2   5   9       76.49       66.12      2.25 o 
   3   5   9       36.13       34.83      2.93 o 
   4   5   9       54.01       51.45      5.86 o 
  -4   6   9        5.08        5.83      4.91 o 
  -3   6   9        9.65        9.37      2.71 o 
  -2   6   9        7.24        7.46      2.39 o 
  -1   6   9        0.41        1.08      1.53 o 
   0   6   9        0.66       -0.06      2.50 o 
   1   6   9       10.66        6.71      1.75 o 
   2   6   9       15.70       12.96      2.40 o 
   3   6   9       10.37        9.65      3.44 o 
   4   6   9        4.33        6.75      6.31 o 
  -4   7   9        0.09        0.96      6.03 o 
  -3   7   9        1.57        1.96      3.27 o 
  -2   7   9       93.02       89.71      2.42 o 
  -1   7   9      551.85      537.68     11.00 o 
   0   7   9      219.36      194.20      5.64 o 
   1   7   9       66.07       60.48      6.72 o 
   2   7   9      256.86      256.41      3.59 o 
   3   7   9      342.97      376.05      6.56 o 
   4   7   9      151.71      169.23      9.81 o 
  -4   8   9      165.64      176.80      8.63 o 
  -3   8   9       45.61       42.48      3.05 o 
  -2   8   9      475.95      462.08      5.75 o 
  -1   8   9       15.46       15.25      2.00 o 
   0   8   9      111.47       86.00      3.43 o 
   1   8   9       17.08       15.28      2.41 o 
   2   8   9      191.06      193.23      4.70 o 
   3   8   9        1.49        1.66      3.67 o 
  -4   9   9       41.83       42.36      8.93 o 
  -3   9   9       13.99       12.23      3.42 o 
  -2   9   9       32.40       33.81      2.79 o 
  -1   9   9      383.20      362.32      6.17 o 
   0   9   9      636.09      640.52     11.21 o 
   1   9   9      170.00      168.33      4.15 o 
   2   9   9      908.64      969.43     71.16 o 
   3   9   9       55.04       55.66      4.74 o 
  -3  10   9        7.24        6.98      3.64 o 
  -2  10   9      225.40      233.94      5.14 o 
  -1  10   9      136.24      144.46      3.60 o 
   0  10   9      101.28      130.61      5.89 o 
   1  10   9       45.90       44.98      3.36 o 
   2  10   9       54.71       64.89      4.54 o 
   3  10   9       86.11       92.29      4.97 o 
  -3  11   9        0.12       -0.96      4.55 o 
  -2  11   9        7.14        6.31      2.90 o 
  -1  11   9       11.58       10.96      2.86 o 
   0  11   9       25.36       20.17      4.49 o 
   1  11   9       23.51       21.34      3.62 o 
   2  11   9       11.75        7.43      3.98 o 
   3  11   9        7.73        8.54      5.33 o 
  -3  12   9       41.46       35.51      4.73 o 
  -2  12   9       17.67       12.78      3.15 o 
  -1  12   9       31.03       24.62      3.06 o 
   0  12   9        8.81        9.75      4.91 o 
   1  12   9        1.10        1.51      3.05 o 
   2  12   9        0.20        1.21      3.53 o 
  -3  13   9       10.06        5.95      5.90 o 
  -2  13   9        2.02        5.18      3.36 o 
  -1  13   9      105.53      105.21      4.41 o 
   0  13   9      387.25      383.77     17.16 o 
   1  13   9      258.78      267.02      4.74 o 
   2  13   9      641.10      739.26      9.82 o 
  -3  14   9       48.10       50.51      9.76 o 
  -2  14   9      152.93      145.22      3.81 o 
  -1  14   9       91.58       98.22      4.55 o 
   0  14   9       36.44       44.39      7.01 o 
   1  14   9       53.38       48.65      3.62 o 
   2  14   9        4.78        4.93      4.19 o 
  -2  15   9        7.09        5.53      5.42 o 
  -1  15   9      107.89      104.05      5.95 o 
   0  15   9       55.05       51.94      4.16 o 
   1  15   9      356.22      387.93      5.90 o 
   2  15   9       83.48       79.29      7.29 o 
  -2  16   9       17.39       19.34      5.97 o 
  -1  16   9      116.15      136.73      5.36 o 
   0  16   9       58.13       57.80      4.04 o 
   1  16   9       11.21       12.59      4.33 o 
  -1  17   9        0.10        4.47      8.31 o 
   0  17   9        4.40        4.57      5.94 o 
   1  17   9        9.55        8.32      4.91 o 
  -1  18   9        0.46        5.63      9.40 o 
   1  18   9        5.22        3.01      8.37 o 
  -4   0  10       11.72       13.69      8.40 o 
  -3   0  10        8.19        6.35      4.29 o 
  -2   0  10      170.57      177.19      4.29 o 
  -1   0  10     1913.90     1857.38     24.06 o 
   0   0  10       40.81       37.47      2.73 o 
   1   0  10       18.31       17.76      2.69 o 
   2   0  10       31.78       26.32      3.26 o 
   3   0  10       23.72       25.78      4.14 o 
  -4   1  10       86.98       81.87      5.65 o 
  -3   1  10       67.32       61.46      3.06 o 
  -2   1  10        0.63        1.48      2.31 o 
  -1   1  10       74.10       85.95      1.90 o 
   0   1  10      492.86      487.98      5.00 o 
   1   1  10       18.25       17.59      1.83 o 
   2   1  10       99.21      107.09      2.75 o 
   3   1  10       98.49      102.59      3.07 o 
  -4   2  10       38.52       37.93      5.97 o 
  -3   2  10        4.40        2.51      3.22 o 
  -2   2  10        0.40        1.71      3.58 o 
  -1   2  10       30.41       24.43      1.40 o 
   0   2  10       29.81       32.71      1.82 o 
   1   2  10        6.47        7.93      1.95 o 
   2   2  10       58.48       52.92      2.33 o 
   3   2  10        0.03       -0.37      3.03 o 
  -4   3  10       11.01        6.96      9.00 o 
  -3   3  10       16.98       10.58      3.26 o 
  -2   3  10       11.49        9.24      2.06 o 
  -1   3  10       15.52       16.70      1.44 o 
   0   3  10       20.36       21.24      2.38 o 
   1   3  10       26.20       25.48      1.94 o 
   2   3  10       14.48       10.09      2.31 o 
   3   3  10        2.48        3.23      3.08 o 
  -4   4  10       34.32       28.15      8.54 o 
  -3   4  10      119.66      130.06      4.18 o 
  -2   4  10       36.25       36.95      1.93 o 
  -1   4  10       98.51       92.28      2.29 o 
   0   4  10       15.36       15.13      1.79 o 
   1   4  10      255.02      239.53      3.50 o 
   2   4  10       62.31       60.64      2.42 o 
   3   4  10        0.00        1.41      3.11 o 
   4   4  10      180.99      187.83      8.56 o 
  -4   5  10       56.71       59.61      9.14 o 
  -3   5  10      263.17      271.86      5.46 o 
  -2   5  10      321.11      337.17      5.04 o 
  -1   5  10       51.74       54.63      2.25 o 
   0   5  10        0.49        0.30      2.26 o 
   1   5  10        0.17        0.09      2.27 o 
   2   5  10      134.06      134.78      4.87 o 
   3   5  10      374.96      406.00      7.47 o 
  -3   6  10      113.04      120.02      4.34 o 
  -2   6  10       29.71       27.78      3.07 o 
  -1   6  10        7.21        6.38      1.72 o 
   0   6  10      362.14      355.43      4.87 o 
   1   6  10       47.98       42.84      2.11 o 
   2   6  10       52.00       53.84      3.23 o 
   3   6  10        0.18        1.04      3.97 o 
  -3   7  10      136.64      141.24      4.54 o 
  -2   7  10       93.86       85.25      3.27 o 
  -1   7  10       14.42       14.75      1.96 o 
   0   7  10        0.31        0.71      2.94 o 
   1   7  10      168.47      153.45      4.99 o 
   2   7  10       40.20       38.94      2.51 o 
   3   7  10       88.21      104.90      6.84 o 
  -3   8  10        1.51        2.11      3.41 o 
  -2   8  10        0.08        0.73      3.39 o 
  -1   8  10      100.47       99.60      3.31 o 
   0   8  10        1.62        0.52      2.61 o 
   1   8  10        7.91        8.85      3.36 o 
   2   8  10       85.54       92.81      5.94 o 
   3   8  10        0.75        1.83      4.32 o 
  -3   9  10       24.75       18.67      3.89 o 
  -2   9  10        9.67       10.93      3.57 o 
  -1   9  10        0.20       -0.22      2.81 o 
   0   9  10       23.64       25.07      2.73 o 
   1   9  10      105.65      110.16      5.77 o 
   2   9  10        2.28        4.02      4.16 o 
   3   9  10       10.21       13.94      5.33 o 
  -3  10  10       56.52       73.90      9.66 o 
  -2  10  10      157.86      172.29      3.79 o 
  -1  10  10        3.45        4.01      3.03 o 
   0  10  10      369.30      374.41     13.65 o 
   1  10  10        6.02        4.43      5.03 o 
   2  10  10        2.60        2.67      4.18 o 
   3  10  10        9.32        8.46      5.46 o 
  -3  11  10        4.26        5.28      8.05 o 
  -2  11  10      117.64      111.41      4.10 o 
  -1  11  10      128.60      133.66      7.61 o 
   0  11  10        2.09        3.52      3.74 o 
   1  11  10      290.39      300.08      8.80 o 
   2  11  10       81.71       84.56      4.41 o 
  -3  12  10        4.88        6.06      8.34 o 
  -2  12  10      220.24      229.26      4.41 o 
  -1  12  10       37.76       39.43      5.70 o 
   0  12  10      116.68      118.60      6.31 o 
   1  12  10       26.65       37.77      8.36 o 
   2  12  10       25.06       22.32      4.95 o 
  -2  13  10        0.14       -0.08      3.79 o 
  -1  13  10       19.62       21.60      6.26 o 
   0  13  10       62.26       57.91      5.14 o 
   1  13  10      102.65      105.05      4.42 o 
   2  13  10       73.30       83.65      4.31 o 
  -2  14  10       36.21       35.16      5.50 o 
  -1  14  10        0.48        3.44      6.86 o 
   0  14  10       33.32       33.18      5.93 o 
   1  14  10       26.21       25.10      4.67 o 
   2  14  10        0.55        3.20      5.80 o 
  -2  15  10       10.04       11.20      8.88 o 
  -1  15  10       83.27       91.00      7.31 o 
   0  15  10       28.90       30.56      4.11 o 
   1  15  10       49.81       51.56      7.59 o 
  -1  16  10       42.19       42.86      8.04 o 
   0  16  10        2.32       13.81      6.04 o 
   1  16  10       61.98       65.36      5.59 o 
  -3   1  11        4.83        5.40      4.27 o 
  -2   1  11       33.92       31.52      2.48 o 
  -1   1  11      131.67      126.95      2.06 o 
   0   1  11      409.52      396.04      5.12 o 
   1   1  11       21.21       23.97      2.16 o 
   2   1  11      245.85      244.06      4.00 o 
   3   1  11       28.13       28.44      3.42 o 
  -3   2  11        2.84        3.52      4.39 o 
  -2   2  11      166.04      163.93      4.96 o 
  -1   2  11       40.66       37.42      1.79 o 
   0   2  11       41.60       42.32      2.35 o 
   1   2  11       68.24       60.51      2.42 o 
   2   2  11        2.82        1.76      2.62 o 
   3   2  11        5.15        2.92      3.49 o 
  -3   3  11       12.41       12.04      4.53 o 
  -2   3  11       99.87      100.26      3.39 o 
  -1   3  11      712.17      735.60     14.19 o 
   0   3  11      988.17      986.17      8.64 o 
   1   3  11      325.92      326.83      4.27 o 
   2   3  11      352.89      357.38      5.51 o 
   3   3  11       35.55       33.80      3.56 o 
  -4   4  11       39.51       38.44     10.45 o 
  -3   4  11       44.72       40.96      4.51 o 
  -2   4  11       59.52       60.37      2.43 o 
  -1   4  11        2.35        3.49      1.91 o 
   0   4  11       17.19       21.23      2.33 o 
   1   4  11       10.60       11.06      2.22 o 
   2   4  11       12.77        8.02      2.69 o 
   3   4  11       11.12       12.15      3.60 o 
  -3   5  11       26.79       21.72      4.63 o 
  -2   5  11       31.20       28.23      2.74 o 
  -1   5  11       87.61       81.00      2.52 o 
   0   5  11       75.70       74.68      3.13 o 
   1   5  11      106.62       94.10      2.71 o 
   2   5  11       33.90       35.86      2.78 o 
   3   5  11       60.04       57.93      5.86 o 
  -3   6  11        1.59        2.42      4.81 o 
  -2   6  11        0.04        0.47      3.64 o 
  -1   6  11        0.17        0.99      2.23 o 
   0   6  11        0.70       -1.23      2.71 o 
   1   6  11       20.29       20.60      2.59 o 
   2   6  11        6.47        6.44      2.85 o 
   3   6  11        0.62        1.83      4.60 o 
  -3   7  11       50.17       54.52      5.02 o 
  -2   7  11      166.39      168.49      6.42 o 
  -1   7  11       51.24       44.11      2.33 o 
   0   7  11       64.74       60.47      2.90 o 
   1   7  11      293.45      283.93      4.96 o 
   2   7  11      426.29      453.16      5.79 o 
   3   7  11      194.08      222.99      7.64 o 
  -3   8  11      193.87      189.76      9.46 o 
  -2   8  11        2.79        5.04      3.80 o 
  -1   8  11       24.32       20.93      2.43 o 
   0   8  11       14.59        9.38      3.00 o 
   1   8  11       61.76       59.40      3.17 o 
   2   8  11        2.16       -1.54      4.85 o 
   3   8  11        5.55        7.05      6.45 o 
  -2   9  11      201.36      194.46      5.55 o 
  -1   9  11      229.63      255.19      5.05 o 
   0   9  11      214.67      217.20      5.08 o 
   1   9  11      626.12      624.77      9.07 o 
   2   9  11       21.20       15.82      5.12 o 
  -2  10  11       19.68       22.30      4.12 o 
  -1  10  11       59.92       60.70      4.19 o 
   0  10  11        6.55        3.60      4.05 o 
   1  10  11      100.50       97.57      4.59 o 
   2  10  11       36.86       33.64      3.66 o 
  -2  11  11        6.14        4.95      4.39 o 
  -1  11  11        4.51        0.90      6.14 o 
   0  11  11       25.17       24.13      4.31 o 
   1  11  11       20.14       13.92      4.62 o 
   2  11  11       13.11       15.85      5.22 o 
  -2  12  11        5.67        8.58      4.66 o 
  -1  12  11        2.05       -0.80      6.40 o 
   0  12  11        2.83        4.40      4.66 o 
   1  12  11       11.57        7.21      4.54 o 
   2  12  11       29.69       22.41      5.47 o 
  -2  13  11       64.34       58.09      8.38 o 
  -1  13  11      174.30      181.33      8.22 o 
   0  13  11      270.22      282.70     34.32 o 
   1  13  11      424.69      443.99      7.92 o 
   2  13  11        3.20        9.69      9.10 o 
  -1  14  11       28.74       31.81      7.61 o 
   0  14  11       17.09       16.40      4.20 o 
   1  14  11       44.76       47.82      5.27 o 
   0  15  11      283.64      312.93      8.43 o 
   1  15  11       51.64       56.01      5.74 o 
   0  16  11        5.87        0.24     10.33 o 
  -3   0  12      202.33      200.36     24.78 o 
  -2   0  12      643.61      637.54     14.87 o 
  -1   0  12        3.90        4.22      2.89 o 
   0   0  12       62.18       67.05      3.52 o 
   1   0  12        5.18        2.93      3.61 o 
   2   0  12       25.21       25.14      4.41 o 
   3   0  12        8.07        5.38      5.80 o 
  -3   1  12        0.11        2.84      4.22 o 
  -2   1  12      175.83      181.67      3.91 o 
  -1   1  12      255.52      254.60      4.50 o 
   0   1  12        4.62        4.38      2.36 o 
   1   1  12      156.55      168.17      3.49 o 
   2   1  12       44.16       43.10      3.01 o 
   3   1  12       14.68       12.56      4.05 o 
  -3   2  12        2.87        4.87      5.10 o 
  -2   2  12       26.34       25.33      3.97 o 
  -1   2  12       18.73       19.41      2.29 o 
   0   2  12       15.99       16.68      2.37 o 
   1   2  12       32.62       26.68      2.63 o 
   2   2  12        3.19        2.47      3.07 o 
   3   2  12       13.17       10.42      4.05 o 
  -3   3  12       12.37       11.44      5.09 o 
  -2   3  12       21.12       17.26      3.96 o 
  -1   3  12        8.14        5.42      2.59 o 
   0   3  12       34.50       34.55      2.39 o 
   1   3  12       27.76       22.88      2.60 o 
   2   3  12        0.13       -0.38      3.61 o 
   3   3  12        6.95        5.66      4.10 o 
  -3   4  12       17.53       14.58      5.18 o 
  -2   4  12       34.96       28.51      3.34 o 
  -1   4  12        1.84        1.08      3.09 o 
   0   4  12      272.73      278.44      6.42 o 
   1   4  12       53.07       49.99      2.64 o 
   2   4  12       12.41       11.68      3.22 o 
   3   4  12      184.11      231.61      6.75 o 
  -3   5  12      105.73      111.27      7.95 o 
  -2   5  12       23.07       18.87      3.61 o 
  -1   5  12        5.04        4.72      2.50 o 
   0   5  12       14.85       13.30      3.74 o 
   1   5  12      221.81      217.58      3.89 o 
   2   5  12      317.46      345.51      7.12 o 
   3   5  12      125.81      156.91      9.40 o 
  -3   6  12        0.10        3.71      6.58 o 
  -2   6  12        6.79        7.08      4.13 o 
  -1   6  12      283.74      294.47      4.38 o 
   0   6  12       56.77       54.79      3.12 o 
   1   6  12       45.86       48.33      2.77 o 
   2   6  12        2.18        2.74      3.29 o 
   3   6  12       42.20       43.91      9.73 o 
  -3   7  12       34.47       25.96      9.83 o 
  -2   7  12        0.02        1.84      4.23 o 
  -1   7  12        0.78        1.59      2.71 o 
   0   7  12      175.55      166.56      5.07 o 
   1   7  12       21.84       20.01      3.66 o 
   2   7  12      131.58      156.15      5.61 o 
   3   7  12      135.23      147.93      9.88 o 
  -2   8  12       30.25       27.52      4.41 o 
  -1   8  12        7.01        6.91      3.19 o 
   0   8  12        3.63        5.97      3.45 o 
   1   8  12       50.11       47.97      3.67 o 
   2   8  12        0.00        0.58      5.73 o 
  -2   9  12        0.59        0.89      4.49 o 
  -1   9  12       34.79       37.70      3.88 o 
   0   9  12       82.06       81.65      3.64 o 
   1   9  12       11.91       13.60      3.90 o 
   2   9  12        9.69       12.59      5.93 o 
  -2  10  12        9.23        8.74      4.82 o 
  -1  10  12      299.10      321.83      6.00 o 
   0  10  12        0.22        0.72      4.73 o 
   1  10  12        0.24        0.01      5.03 o 
   2  10  12        0.01       -0.08      4.96 o 
  -2  11  12       30.35       31.52      8.40 o 
  -1  11  12       36.77       44.86     10.45 o 
   0  11  12      287.59      304.86      7.46 o 
   1  11  12       11.89       12.32      5.46 o 
   2  11  12       58.21       60.67      9.44 o 
  -2  12  12       20.98       21.13      8.78 o 
  -1  12  12       80.82       88.32      5.55 o 
   0  12  12        0.07        0.03      5.31 o 
   1  12  12       10.71        5.61      5.89 o 
   2  12  12        3.53        7.79      9.78 o 
  -1  13  12       47.09       38.64      7.93 o 
   0  13  12       49.23       45.34      5.70 o 
   1  13  12       39.27       36.65      4.88 o 
   0  14  12       15.26       12.72      5.99 o 
   0  15  12       34.71       43.18     10.77 o 
  -3   1  13       26.99       24.54      6.94 o 
  -2   1  13       75.79       72.78      5.51 o 
  -1   1  13      127.56      132.94      2.70 o 
   0   1  13       26.14       25.85      2.72 o 
   1   1  13      164.79      164.73      3.72 o 
   2   1  13       15.10       14.17      3.56 o 
  -3   2  13       89.55       83.51     10.38 o 
  -2   2  13        0.81        2.61      4.47 o 
  -1   2  13       34.70       29.14      3.00 o 
   0   2  13       55.29       53.30      2.78 o 
   1   2  13        5.11        2.96      3.06 o 
   2   2  13        2.35        0.32      3.59 o 
  -3   3  13       80.73       83.19     10.45 o 
  -2   3  13      303.10      316.24      5.76 o 
  -1   3  13      300.81      331.26      8.33 o 
   0   3  13      212.28      220.71      5.93 o 
   1   3  13      246.29      249.82      4.32 o 
   2   3  13       27.68       26.71      3.67 o 
  -2   4  13        1.04        3.57      4.73 o 
  -1   4  13        9.81        6.90      4.46 o 
   0   4  13        2.71        2.58      2.87 o 
   1   4  13       34.21       32.75      3.11 o 
   2   4  13       10.42       11.96      3.70 o 
  -2   5  13       27.49       21.19      5.94 o 
  -1   5  13       16.26       15.51      3.78 o 
   0   5  13       77.46       75.92      3.68 o 
   1   5  13       26.25       26.63      3.19 o 
   2   5  13       39.27       35.12      3.78 o 
  -2   6  13        0.54        1.97      6.00 o 
  -1   6  13        0.11       -0.57      4.79 o 
   0   6  13       16.30       15.83      4.61 o 
   1   6  13        0.74        3.44      4.11 o 
   2   6  13        0.04        1.84      3.92 o 
  -2   7  13       11.26        8.21      4.98 o 
  -1   7  13       48.10       48.32      4.76 o 
   0   7  13      215.09      217.98      8.57 o 
   1   7  13      351.29      390.03     11.89 o 
   2   7  13      161.75      180.36      9.41 o 
  -2   8  13        0.10        1.04      6.56 o 
  -1   8  13        1.35        2.38      4.26 o 
   0   8  13        7.87        8.47      4.08 o 
   1   8  13       12.44        6.41      4.42 o 
   2   8  13       22.96       23.74      9.49 o 
  -2   9  13       90.42       94.33     10.35 o 
  -1   9  13      162.60      171.67      4.74 o 
   0   9  13      243.58      244.29      8.76 o 
   1   9  13       15.99       12.30      5.73 o 
  -1  10  13        2.55        6.18      5.74 o 
   0  10  13       74.32       81.77      7.63 o 
   1  10  13        2.20        0.67      5.83 o 
  -1  11  13       16.57       15.77      6.21 o 
   0  11  13       18.34       15.08      5.81 o 
   1  11  13       13.33       14.20      8.47 o 
   0  12  13       19.73       17.48      9.15 o 
   0  13  13      143.30      139.62      9.82 o 
  -2   0  14       12.54       11.93      8.98 o 
  -1   0  14       91.13       90.13      4.11 o 
   0   0  14        2.63        3.01      4.60 o 
   1   0  14        6.20        3.26      5.03 o 
  -2   1  14       73.36       67.81      6.72 o 
  -1   1  14       10.13       10.84      3.61 o 
   0   1  14      151.59      158.27      4.34 o 
   1   1  14        8.27        6.50      3.56 o 
   2   1  14       26.68       17.99      7.77 o 
  -2   2  14        9.99        7.67      6.54 o 
  -1   2  14       10.83       11.47      4.04 o 
   0   2  14        7.18        6.29      3.36 o 
   1   2  14        4.40        2.81      3.52 o 
  -1   3  14       18.42       18.73      4.22 o 
   0   3  14       34.11       31.26      3.32 o 
   1   3  14        3.59        0.99      3.60 o 
  -1   4  14      193.73      200.34      4.70 o 
   0   4  14       16.59       17.99      4.20 o 
   1   4  14       22.42       23.49      3.64 o 
  -2   5  14        7.72        4.71      9.01 o 
  -1   5  14       48.28       53.96      5.13 o 
   0   5  14      229.70      250.05      5.28 o 
   1   5  14      183.44      211.63      4.33 o 
  -2   6  14      162.87      152.02      9.35 o 
  -1   6  14       37.74       38.70      7.42 o 
   0   6  14       29.64       29.43      4.47 o 
   1   6  14        6.05        5.54      4.79 o 
  -1   7  14      112.38      128.65      8.18 o 
   0   7  14       15.84       19.76      4.68 o 
   1   7  14      155.70      170.84      5.13 o 
  -1   8  14        1.07        2.12      8.24 o 
   0   8  14       25.87       25.34      5.91 o 
   0   9  14       13.36       14.61      6.40 o 
   0  10  14        3.30        4.49      9.31 o 
  -1   1  15       19.60       19.43      4.79 o 
   0   1  15       50.22       50.70      3.88 o 
  -1   2  15       52.44       53.15      4.42 o 
   0   2  15       13.83       11.52      3.97 o 
  -1   3  15      112.46      118.01      5.93 o 
   0   3  15       96.41       98.70      5.43 o 
  -1   4  15        0.03        0.82      6.15 o 
   0   4  15       42.12       39.23      5.04 o 
  -1   5  15       35.52       40.92      6.26 o 
   0   5  15       17.66       18.02      6.24 o 
  -1   6  15       12.69       14.41      8.75 o 
   0   6  15        0.15        0.72      9.64 o 
  -1   7  15      109.00      112.55      9.49 o 
                                                 
